# Supplementary material for: Copy number variation of horse Y chromosome genes in normal equine populations and in horses with abnormal sex development and subfertility: relationship of copy number variations with Y haplogroups
Source: G3 (Bethesda). 2022 Oct 13;12(12):jkac278. doi: 10.1093/g3journal/jkac278 (PMC9713435; doi:10.1093/g3journal/jkac278)
Supplement: jkac278_Supplemental_Table_S1 [file jkac278_supplemental_table_s1.xlsx]

## Sheet: ETSTY1 
Table S1.1: Composite information for all 289 horses involved in this study together with detailed results of all ddPCR experiments for ETSTY1
Sample ID	Y Haplogroup	Y Haplotype	Sample Type	Karyotype	SRY PCR	Phenotype (broad)	Breed	Mean ETSTY1 CN	Total SD	# of replicates	Reference Used	CN Replicate 1	CN Replicate 2	CN replicate 3	CN Replicate 4	CN Replicate 5	CN Replicate 6	CN Replicate 7	CN Replicate 8	CN Replicate 9	CN Replicate 10	CN Replicate 11	CN Replicate 12	CN Replicate 13	CN Replicate 14	CN Replicate 15	CN Replicate 16	CN Replicate 17	CN Replicate 18	CN Replicate 19	CN Replicate 20	CN Replicate 21	CN Replicate 22	CN Replicate 23	CN Replicate 24	CN Replicate 25	CN Replicate 26	CN Replicate 27	CN Replicate 28	CN Replicate 29	CN Replicate 30
BRAVO	Crown	Tb-d	blood	64,XY	positive	Normal male; no abnormalities in phenotype	Thoroughbred	4.916	0.261644	30	MYZO1/MSTN	4.9	5.1	4.78	4.5	5.12	4.72	4.3	5.34	4.22	5.31	5.23	4.9	4.83	4.9	5.2	5.01	4.87	4.8	5	5.07	4.73	4.89	5.14	4.99	5.02	5.09	4.83	4.87	5.14	4.7
23346	Crown	Ad	hair	na	positive	Normal male; no abnormalities in phenotype	Dales Pony	3.6	0.182574	4	MYZO1	3.4	3.5	3.7	3.8
23347	Crown	Ad	hair	na	positive	Normal male; no abnormalities in phenotype	Dales Pony	4.9	0.0707107	2	MYZO1	4.85	4.95
23348	Crown	Ad	hair	na	positive	Normal male; no abnormalities in phenotype	Dales Pony	7.4	0.17519	4	MYZO1	7.26	7.25	7.5	7.6
24109	Crown	Ad	hair	na	positive	Normal male; no abnormalities in phenotype	Dales Pony	5.3	0.106066	2	MYZO1	5.25	5.4
70858	Crown	Ad	hair	na	positive	Normal male; no abnormalities in phenotype	Suffolk Punch	4.15	0.0707107	2	MYZO1	4.1	4.2
70980	Crown	Ad	hair	na	positive	Normal male; no abnormalities in phenotype	Suffolk Punch	3.92	0.0424264	2	MYZO1	3.89	3.95
70981	Crown	Ad	hair	na	positive	Normal male; no abnormalities in phenotype	Suffolk Punch	3.78	0.0707107	2	MYZO1	3.73	3.83
73901	Crown	Ad	hair	na	positive	Normal male; no abnormalities in phenotype	Suffolk Punch	3.96	0.0707107	2	MYZO1	3.91	4.01
74413	Crown	Ad	hair	na	positive	Normal male; no abnormalities in phenotype	Suffolk Punch	3.98	0.0424264	2	MYZO1	3.95	4.01
74836	Crown	Ad	hair	na	positive	Normal male; no abnormalities in phenotype	Suffolk Punch	3.74	0.0848528	2	MYZO1	3.68	3.8
74837	Crown	Ad	hair	na	positive	Normal male; no abnormalities in phenotype	Suffolk Punch	3.96	0.0707107	2	MYZO1	3.91	4.01
75052	Crown	Ad	hair	na	positive	Normal male; no abnormalities in phenotype	Suffolk Punch	3.59	0.128323	4	MYZO1	3.44	3.67	3.72	3.53
BP280	Crown	Ad	hair	na	positive	Normal male; no abnormalities in phenotype	Estonian Native	4.2	0.268701	2	MYZO1	4.02	4.4
BP282	Crown	Ad	hair	na	positive	Normal male; no abnormalities in phenotype	Estonian Native	4	0.282843	2	MYZO1	3.8	4.2
BP314	Crown	Ad	hair	na	positive	Normal male; no abnormalities in phenotype	Estonian Native	0.98	0.0216025	4	MYZO1	0.95	0.99	1	0.98
BP315	Crown	Ad	hair	na	positive	Normal male; no abnormalities in phenotype	Estonian Native	4.5	0.294392	4	MYZO1	4.1	4.8	4.5	4.6
BP388	Crown	Ad	hair	na	positive	Normal male; no abnormalities in phenotype	Estonian Native	5.6	0.141421	2	MYZO1	5.5	5.7
BP389	Crown	Ad	hair	na	positive	Normal male; no abnormalities in phenotype	Estonian Native	4	0.141421	2	MYZO1	3.9	4.1
H061	Crown	Ad	blood	64,XY	positive	Normal male; no abnormalities in phenotype	American Quarter Horse	4.07	0.0848528	2	MYZO1	4.01	4.13
H294	Crown	Ad	blood	64,XY	positive	Normal male; no abnormalities in phenotype	American Quarter Horse	3.77	0.0707107	2	MSTN	3.72	3.82
H787	Crown	Ad	blood	64,XY	positive	Normal male; no abnormalities in phenotype	Friesian	1.96	0.0565685	2	MYZO1	1.92	2
TR007	Crown	Ad	hair	na	positive	Normal male; no abnormalities in phenotype	Haflinger	4.21	0.0707107	2	MYZO1	4.16	4.26
TR008	Crown	Ad	hair	na	positive	Normal male; no abnormalities in phenotype	Haflinger	4.02	0.0707107	2	MYZO1	3.97	4.07
TR009	Crown	Ad	hair	na	positive	Normal male; no abnormalities in phenotype	Noriker	3.95	0.0707107	2	MYZO1	3.9	4
H334	Crown	Am	blood	64,XY	positive	Normal male; no abnormalities in phenotype	Caspian	4.15	0.169706	2	MYZO1	4.03	4.27
22443	Crown	Ao	hair	na	positive	Normal male; no abnormalities in phenotype	Arabian	5.3	0.268701	2	MYZO1	5.11	5.49
22456	Crown	Ao	hair	na	positive	Normal male; no abnormalities in phenotype	Arabian	5.9	0.282843	2	MYZO1	5.7	6.1
H172	Crown	Ao	blood	64,XY	positive	Normal male; no abnormalities in phenotype	Arabian	3.96	0.0424264	2	MYZO1	3.93	3.99
H206	Crown	Ao	blood	64,XY	positive	Normal male; no abnormalities in phenotype	Arabian	5.03	0.0141421	2	MYZO1	5.02	5.04
H255	Crown	Ao	blood	64,XY	positive	Normal male; no abnormalities in phenotype	Arabian	4.9	0.141421	2	MYZO1	4.8	5
H284	Crown	Ao	blood	64,XY	positive	Normal male; no abnormalities in phenotype	Arabian	5	0.0141421	2	MYZO1	4.99	5.01
H469	Crown	Ao	blood	64,XY	positive	Normal male; no abnormalities in phenotype	Arabian	3.57	0.147648	4	MYZO1	3.41	3.75	3.62	3.5
H634	Crown	Ao	blood	64,XY	positive	Normal male; no abnormalities in phenotype	Arabian	4.55	0.364509	4	MYZO1	4.11	4.96	4.43	4.7
H653	Crown	Ao	blood	64,XY	positive	Normal male; no abnormalities in phenotype	Arabian	3.76	0.0141421	2	MYZO1	3.75	3.77
H674	Crown	Ao	blood	64,XY	positive	Normal male; no abnormalities in phenotype	Arabian	4.66	0.155563	2	MYZO1	4.55	4.77
H693	Crown	Ao	blood	64,XY	positive	Normal male; no abnormalities in phenotype	Arabian	3.86	0.0848528	2	MYZO1	3.8	3.92
H728	Crown	Ao	blood	64,XY	positive	Normal male; no abnormalities in phenotype	Arabian	3.42	0.0424264	2	MYZO1	3.39	3.45
TR001	Crown	Ao	hair	na	positive	Normal male; no abnormalities in phenotype	Lipizzan	5.42	0.0282843	2	MYZO1	5.4	5.44
TR002	Crown	Ao	hair	na	positive	Normal male; no abnormalities in phenotype	Lipizzan	5.24	0.0707107	2	MYZO1	5.19	5.29
TR003	Crown	Ao	hair	na	positive	Normal male; no abnormalities in phenotype	Lipizzan	5.28	0.0848528	2	MYZO1	5.22	5.34
TR004	Crown	Ao	hair	na	positive	Normal male; no abnormalities in phenotype	Noriker	5.34	0.0141421	2	MYZO1	5.33	5.35
TR005	Crown	Ao	hair	na	positive	Normal male; no abnormalities in phenotype	Noriker	5.08	0.113137	2	MYZO1	5	5.16
TR006	Crown	Ao	hair	na	positive	Normal male; no abnormalities in phenotype	Noriker	5.27	0.0989949	2	MYZO1	5.2	5.34
BP306	Non-Crown	Domwest1	blood	64,XY	positive	Normal male; no abnormalities in phenotype	Mongolian Horse	4.9	0.141421	2	MYZO1	4.8	5
BP287	Non-Crown	Domwest3	blood	64,XY	positive	Normal male; no abnormalities in phenotype	Mongolian Horse	3.5	0.616441	4	MYZO1	2.6	3.9	3.6	3.9
BP298	Non-Crown	Domwest3	blood	64,XY	positive	Normal male; no abnormalities in phenotype	Mongolian Horse	4.37	0.253903	4	MYZO1	4.1	4.41	4.27	4.7
BP304	Non-Crown	Domwest3	blood	64,XY	positive	Normal male; no abnormalities in phenotype	Mongolian Horse	4.5	0.465045	4	MYZO1	4	4.8	4.98	4.22
BP309	Non-Crown	Domwest3	blood	64,XY	positive	Normal male; no abnormalities in phenotype	Mongolian Horse	3.7	0.282843	2	MYZO1	3.5	3.9
BP310	Non-Crown	Domwest3	blood	64,XY	positive	Normal male; no abnormalities in phenotype	Mongolian Horse	4.13	0.0565685	2	MYZO1	4.09	4.17
121576	Non-Crown	Domwest4	hair	na	positive	Normal male; no abnormalities in phenotype	Zemaitukai	5.3	0.141421	2	MYZO1	5.2	5.4
121579	Non-Crown	Domwest4	hair	na	positive	Normal male; no abnormalities in phenotype	Zemaitukai	5.8	0.141421	2	MYZO1	5.7	5.9
121581	Non-Crown	Domwest4	hair	na	positive	Normal male; no abnormalities in phenotype	Zemaitukai	6.1	0.141421	2	MYZO1	6	6.2
121587	Non-Crown	Domwest4	hair	na	positive	Normal male; no abnormalities in phenotype	Zemaitukai	5	0.0141421	2	MYZO1	4.99	5.01
121589	Non-Crown	Domwest4	hair	na	positive	Normal male; no abnormalities in phenotype	Zemaitukai	5.8	0.141421	2	MYZO1	5.7	5.9
BP364	Non-Crown	Domwest4	hair	na	positive	Normal male; no abnormalities in phenotype	Estonian Native	3.8	0.621825	4	MYZO1	2.9	3.9	4.1	4.3
BP378	Non-Crown	Domwest4	hair	na	positive	Normal male; no abnormalities in phenotype	Estonian Native	6.8	0.0707107	2	MYZO1	6.75	6.85
BP383	Non-Crown	Domwest4	hair	na	positive	Normal male; no abnormalities in phenotype	Estonian Native	3.35	0.208167	4	MYZO1	3.1	3.4	3.6	3.3
BP384	Non-Crown	Domwest4	hair	na	positive	Normal male; no abnormalities in phenotype	Estonian Native	5.4	0.355903	4	MYZO1	4.9	5.7	5.6	5.4
BP385	Non-Crown	Domwest4	hair	na	positive	Normal male; no abnormalities in phenotype	Estonian Native
BP386	Non-Crown	Domwest4	hair	na	positive	Normal male; no abnormalities in phenotype	Estonian Native	4.3	0.469042	4	MYZO1	3.8	4.1	4.4	4.9
BP387	Non-Crown	Domwest4	hair	na	positive	Normal male; no abnormalities in phenotype	Estonian Native	5.3	0.371394	4	MYZO1	4.87	5.5	5.7	5.13
BP394	Non-Crown	Domwest4	hair	na	positive	Normal male; no abnormalities in phenotype	Estonian Native	3.81	0.0282843	2	MYZO1	3.79	3.83
BP398	Non-Crown	Domwest4	hair	na	positive	Normal male; no abnormalities in phenotype	Estonian Native	4.6	0.522813	4	MYZO1	4.2	5	5.1	4.1
BP399	Non-Crown	Domwest4	hair	na	positive	Normal male; no abnormalities in phenotype	Estonian Native	5	0.141421	2	MYZO1	4.9	5.1
BP400	Non-Crown	Domwest4	hair	na	positive	Normal male; no abnormalities in phenotype	Estonian Native	4.4	0.294392	4	MYZO1	4	4.7	4.4	4.5
102328	Crown	Hs	blood	na	positive	Normal male; no abnormalities in phenotype	Lipizzan	4.93	0.0141421	2	MYZO1	4.92	4.94
TR013	Crown	Hs	hair	na	positive	Normal male; no abnormalities in phenotype	Lipizzan	5.19	0.0282843	2	MYZO1	5.17	5.21
TR014	Crown	Hs	hair	na	positive	Normal male; no abnormalities in phenotype	Lipizzan	5.16	0.0141421	2	MYZO1	5.15	5.17
TR015	Crown	Hs	hair	na	positive	Normal male; no abnormalities in phenotype	Lipizzan	4.2	0.141421	2	MYZO1	4.1	4.3
BP373	Non-Crown	I	blood	64,XY	positive	Normal male; no abnormalities in phenotype	Icelandic Horse	4.97	0.0424264	2	MYZO1	4.94	5
BP376	Non-Crown	I	blood	64,XY	positive	Normal male; no abnormalities in phenotype	Icelandic Horse	4.84	0.0282843	2	MYZO1	4.82	4.86
BP377	Non-Crown	I	blood	64,XY	positive	Normal male; no abnormalities in phenotype	Icelandic Horse	4.88	0.0282843	2	MYZO1	4.86	4.9
TR025	Non-Crown	I	blood	64,XY	positive	Normal male; no abnormalities in phenotype	Icelandic Horse	5.2	0.141421	2	MYZO1	5.1	5.3
TR026	Non-Crown	I	blood	64,XY	positive	Normal male; no abnormalities in phenotype	Icelandic Horse	4.47	0.463177	4	MYZO1	3.8	4.84	4.54	4.7
TR027	Non-Crown	I	blood	64,XY	positive	Normal male; no abnormalities in phenotype	Icelandic Horse	4.63	0.0282843	2	MYZO1	4.61	4.65
TR019	Non-Crown	M	blood	64,XY	positive	Normal male; no abnormalities in phenotype	Mongolian Horse	4.76	0.0282843	2	MYZO1	4.74	4.78
25802	Non-Crown	N	hair	na	positive	Normal male; no abnormalities in phenotype	Shetlandpony	5.2	0.141421	2	MYZO1	5.1	5.3
45379	Non-Crown	N	hair	na	positive	Normal male; no abnormalities in phenotype	Shetlandpony	5.2	0.296985	2	MYZO1	4.99	5.41
TR016	Non-Crown	N	hair	na	positive	Normal male; no abnormalities in phenotype	Shetlandpony	4.87	0.0141421	2	MYZO1	4.86	4.88
TR017	Non-Crown	N	hair	na	positive	Normal male; no abnormalities in phenotype	Shetlandpony	4.89	0.0141421	2	MYZO1	4.88	4.9
TR018	Non-Crown	N	hair	na	positive	Normal male; no abnormalities in phenotype	Shetlandpony	5.32	0.0141421	2	MYZO1	5.31	5.33
BP360	Non-Crown	O	blood	64,XY	positive	Normal male; no abnormalities in phenotype	Mongolian Horse	4.86	0.0141421	2	MYZO1	4.85	4.87
TR020	Non-Crown	O	hair	na	positive	Normal male; no abnormalities in phenotype	Mongolian Horse	4.7	0.212132	2	MYZO1	4.55	4.85
TR021	Non-Crown	O	hair	na	positive	Normal male; no abnormalities in phenotype	Mongolian Horse	5.17	0.692965	2	MYZO1	5.16	4.18
TR028	Non-Crown	O	hair	na	positive	Normal male; no abnormalities in phenotype	Yakutian	10.8	0.175296	7	MYZO1	10.6	10.9	11.1	10.8	10.73	10.6	10.77	0.175296
KULAN1	Non-Crown	outgroup	blood	na	positive	Normal male; no abnormalities in phenotype	Kulan (Equus hemionus kulan)	2.47	0.372111	4	MYZO1	2.11	2.7	2.87	2.2
KULAN2	Non-Crown	outgroup	blood	na	positive	Normal male; no abnormalities in phenotype	Kulan (Equus hemionus kulan)	2.11	0.0959166	4	MYZO1	1.98	2.2	2.1	2.16
15758	Non-Crown	Pa	hair	na	positive	Normal male; no abnormalities in phenotype	Heck horse	7.3	0.141421	2	MYZO1	7.2	7.4
21150	Non-Crown	Pa	hair	na	positive	Normal male; no abnormalities in phenotype	Heck horse	7.7	0.141421	2	MYZO1	7.6	7.8
TR022	Non-Crown	Pa	blood	66,XY	positive	Normal male; no abnormalities in phenotype	Przewalski's horse	6.95	0.0848528	2	MYZO1	6.89	7.01
14855	Non-Crown	Pb	blood	na	positive	Normal male; no abnormalities in phenotype	Przewalski's horse	2.83	0.108012	4	MYZO1	2.67	2.86	2.9	2.89
NO003	Non-Crown	Pb	blood	na	positive	Normal male; no abnormalities in phenotype	Przewalski's horse	2.71	0.0432049	4	MYZO1	2.65	2.73	2.71	2.75
TR023	Non-Crown	Pb	blood	66,XY	positive	Normal male; no abnormalities in phenotype	Przewalski's horse	3	0.149889	4	MYZO1	2.79	3	3.08	3.13
TR024	Non-Crown	Pb	blood	66,XY	positive	Normal male; no abnormalities in phenotype	Przewalski's horse	2.78	0.0816497	4	MYZO1	2.7	2.8	2.9	2.8
121580	Crown	Ta	hair	na	positive	Normal male; no abnormalities in phenotype	Zemaitukai	5.4	0.141421	2	MYZO1	5.3	5.5
76621	Crown	Tb	hair	na	positive	Normal male; no abnormalities in phenotype	Caspian	4.14	0.0282843	2	MYZO1	4.12	4.16
76640	Crown	Tb-1	hair	na	positive	Normal male; no abnormalities in phenotype	Caspian	5.14	0.0282843	2	MYZO1	5.12	5.16
51091	Crown	Tb-d	hair	na	positive	Normal male; no abnormalities in phenotype	Tennessee Walking	4.2	0.282843	4	MYZO1	3.8	4.2	4.4	4.4
51094	Crown	Tb-d	hair	na	positive	Normal male; no abnormalities in phenotype	Tennessee Walking	6.1	0.316228	4	MYZO1	5.7	6	6.3	6.4
51100	Crown	Tb-d	hair	na	positive	Normal male; no abnormalities in phenotype	Tennessee Walking	7	0.0991211	4	MYZO1	6.99	7.1	7.05	6.87
51163	Crown	Tb-d	hair	na	positive	Normal male; no abnormalities in phenotype	Tennessee Walking	5.9	0.559762	4	MYZO1	5.2	6.3	6.4	5.7
51164	Crown	Tb-d	hair	na	positive	Normal male; no abnormalities in phenotype	Tennessee Walking	4.8	0.547723	4	MYZO1	4.1	5	5.3	5.2
67394	Crown	Tb-d	hair	na	positive	Normal male; no abnormalities in phenotype	Standardbred	7	0.621825	4	MYZO1	6.3	6.7	7.3	7.7
67395	Crown	Tb-d	hair	na	positive	Normal male; no abnormalities in phenotype	Standardbred	4.6	0.476095	4	MYZO1	4.1	4.9	5.1	4.3
67396	Crown	Tb-d	hair	na	positive	Normal male; no abnormalities in phenotype	Standardbred	5.2	0.141421	2	MSTN	5.1	5.3
67398	Crown	Tb-d	hair	na	positive	Normal male; no abnormalities in phenotype	Standardbred	3.29	0.189385	4	MYZO1	3.14	3.5	3.4	3.12
67399	Crown	Tb-d	hair	na	positive	Normal male; no abnormalities in phenotype	Standardbred	4.6	0.355903	4	MYZO1	4.1	4.9	4.6	4.8
67400	Crown	Tb-d	hair	na	positive	Normal male; no abnormalities in phenotype	Standardbred	5.3	0.254558	2	MYZO1	5.12	5.48
67401	Crown	Tb-d	hair	na	positive	Normal male; no abnormalities in phenotype	Standardbred	5.39	0.127279	2	MYZO1	5.3	5.48
67402	Crown	Tb-d	hair	na	positive	Normal male; no abnormalities in phenotype	Standardbred	5.22	0.155563	2	MYZO1	5.11	5.33
BP390	Crown	Tb-d	hair	na	positive	Normal male; no abnormalities in phenotype	Estonian Native	3.6	0.183848	2	MYZO1/MSTN	3.47	3.73
FK003_DV023	Crown	Tb-d	hair	na	positive	Normal male; no abnormalities in phenotype	Thoroughbred	5.67	0.0282843	2	MYZO1	5.65	5.69
FK009_DV029	Crown	Tb-d	hair	na	positive	Normal male; no abnormalities in phenotype	Thoroughbred	5.44	0.0565685	2	MYZO1	5.4	5.48
FK015_DV035	Crown	Tb-d	hair	na	positive	Normal male; no abnormalities in phenotype	Thoroughbred	5.24	0.0141421	2	MYZO1	5.23	5.25
FK024_DV071	Crown	Tb-d	hair	na	positive	Normal male; no abnormalities in phenotype	Thoroughbred	5.46	0.0282843	2	MYZO1	5.44	5.48
FK026_DV073	Crown	Tb-d	hair	na	positive	Normal male; no abnormalities in phenotype	Thoroughbred	5.18	0.0989949	2	MYZO1	5.11	5.25
FK030_DV077	Crown	Tb-d	hair	na	positive	Normal male; no abnormalities in phenotype	Thoroughbred	5.14	0.0141421	2	MYZO1	5.13	5.15
FK034_DV081	Crown	Tb-d	hair	na	positive	Normal male; no abnormalities in phenotype	Thoroughbred	5.3	0	2	MYZO1	5.3	5.3
FK037_DV084	Crown	Tb-d	hair	na	positive	Normal male; no abnormalities in phenotype	Thoroughbred	5.1	0.141421	2	MYZO1	5	5.2
FK057_DV108	Crown	Tb-d	hair	na	positive	Normal male; no abnormalities in phenotype	Thoroughbred	5.3	0.127279	2	MYZO1	5.21	5.39
FK058_DV109	Crown	Tb-d	hair	na	positive	Normal male; no abnormalities in phenotype	Thoroughbred	5.51	0.346891	4	MYZO1	4.99	5.67	5.7	5.68
FK062_DV114	Crown	Tb-d	hair	na	positive	Normal male; no abnormalities in phenotype	Thoroughbred	4.92	0.0282843	2	MYZO1	4.9	4.94
FK066_DV119	Crown	Tb-d	hair	na	positive	Normal male; no abnormalities in phenotype	Thoroughbred	4.55	0.387298	4	MYZO1	4.1	4.7	5	4.4
FK074_DV129	Crown	Tb-d	hair	na	positive	Normal male; no abnormalities in phenotype	Thoroughbred	5.11	0.0141421	2	MYZO1	5.1	5.12
FK075_DV130	Crown	Tb-d	hair	na	positive	Normal male; no abnormalities in phenotype	Thoroughbred	5.37	0.0282843	2	MYZO1	5.35	5.39
FK082_DV138	Crown	Tb-d	hair	na	positive	Normal male; no abnormalities in phenotype	Thoroughbred	5	0.0141421	2	MYZO1	4.99	5.01
FK085_DV142	Crown	Tb-d	hair	na	positive	Normal male; no abnormalities in phenotype	Thoroughbred	4.71	0.0282843	2	MYZO1	4.68	4.72
FK102_DV217	Crown	Tb-d	hair	na	positive	Normal male; no abnormalities in phenotype	Thoroughbred	4.98	0.0282843	2	MYZO1	4.96	5
FK114_DV236	Crown	Tb-d	hair	na	positive	Normal male; no abnormalities in phenotype	Thoroughbred	4.94	0.0565685	2	MYZO1	4.9	4.98
FK120_DV_C	Crown	Tb-d	hair	na	positive	Normal male; no abnormalities in phenotype	Thoroughbred	4.98	0.0848528	2	MYZO1	4.92	5.04
FK122_DV_E	Crown	Tb-d	hair	na	positive	Normal male; no abnormalities in phenotype	Thoroughbred	4.78	0.0282843	2	MYZO1	4.76	4.8
FK126_DV_I	Crown	Tb-d	hair	na	positive	Normal male; no abnormalities in phenotype	Thoroughbred	5.1	0.141421	2	MYZO1	5	5.2
FK189	Crown	Tb-d	hair	na	positive	Normal male; no abnormalities in phenotype	Thoroughbred	3.57	0.0282843	2	MYZO1	3.55	3.59
H016	Crown	Tb-d	blood	64,XY	positive	Normal male; no abnormalities in phenotype	Caspian	5.23	0.0565685	2	MYZO1	5.19	5.27
H017	Crown	Tb-d	blood	64,XY	positive	Normal male; no abnormalities in phenotype	Caspian	4.93	0.0282843	2	MYZO1	4.91	4.95
H023	Crown	Tb-d	blood	64,XY	positive	Normal male; no abnormalities in phenotype	American Quarter Horse	5.11	0.141421	2	MYZO1	5.01	5.21
H042	Crown	Tb-d	blood	64,XY	positive	Normal male; no abnormalities in phenotype	American Quarter Horse	4.04	0.0565685	2	MYZO1	4	4.08
H043	Crown	Tb-d	blood	64,XY	positive	Normal male; no abnormalities in phenotype	American Quarter Horse	4.51	0.0282843	2	MYZO1	4.49	4.53
H044	Crown	Tb-d	blood	64,XY	positive	Normal male; no abnormalities in phenotype	American Quarter Horse	5.1	0.141421	2	MYZO1	5	5.2
H045	Crown	Tb-d	blood	64,XY	positive	Normal male; no abnormalities in phenotype	American Quarter Horse	4.81	0.0707107	2	MYZO1	4.76	4.86
H046	Crown	Tb-d	blood	64,XY	positive	Normal male; no abnormalities in phenotype	American Quarter Horse	4.29	0.141421	2	MYZO1	4.19	4.39
H047	Crown	Tb-d	blood	64,XY	positive	Normal male; no abnormalities in phenotype	American Quarter Horse	4.01	0.0424264	2	MYZO1	3.98	4.04
H048	Crown	Tb-d	blood	64,XY	positive	Normal male; no abnormalities in phenotype	American Quarter Horse	4.6	0.141421	2	MYZO1	4.5	4.7
H049	Crown	Tb-d	blood	64,XY	positive	Normal male; no abnormalities in phenotype	Paint	3.6	0.141421	2	MYZO1	3.5	3.7
H050	Crown	Tb-d	blood	64,XY	positive	Normal male; no abnormalities in phenotype	Quarter-Morgan mix	3.59	0.155563	2	MYZO1	3.48	3.7
H070	Crown	Tb-d	blood	64,XY	positive	Normal male; no abnormalities in phenotype	American Quarter Horse	3.39	0.0565685	2	MYZO1	3.35	3.43
H292	Crown	Tb-d	blood	64,XY	positive	Normal male; no abnormalities in phenotype	American Quarter Horse	4.96	0.0141421	2	MYZO1	4.95	4.97
H293	Crown	Tb-d	blood	64,XY	positive	Normal male; no abnormalities in phenotype	American Quarter Horse	3.89	0.0565685	2	MYZO1	3.85	3.93
H295	Crown	Tb-d	blood	64,XY	positive	Normal male; no abnormalities in phenotype	American Quarter Horse	5.07	0.0989949	2	MYZO1	5	5.14
H296	Crown	Tb-d	blood	64,XY	positive	Normal male; no abnormalities in phenotype	American Quarter Horse	4.94	0.0424264	2	MYZO1	4.91	4.97
H297	Crown	Tb-d	blood	64,XY	positive	Normal male; no abnormalities in phenotype	American Quarter Horse	6.1	0.141421	2	MYZO1	6	6.2
H335	Crown	Tb-d	blood	64,XY	positive	Normal male; no abnormalities in phenotype	Caspian	4.79	0.0424264	2	MYZO1	4.76	4.82
H337	Crown	Tb-d	blood	64,XY	positive	Normal male; no abnormalities in phenotype	American Quarter Horse	4.09	0.0565685	2	MYZO1	4.05	4.13
H343	Crown	Tb-d	blood	64,XY	positive	Normal male; no abnormalities in phenotype	American Quarter Horse	3.82	0.0282843	2	MYZO1	3.8	3.84
H346	Crown	Tb-d	blood	64,XY	positive	Normal male; no abnormalities in phenotype	American Quarter Horse	4.58	0.0282843	2	MYZO1	4.56	4.6
H400	Crown	Tb-d	blood	64,XY	positive	Normal male; no abnormalities in phenotype	American Quarter Horse	4.64	0.0565685	2	MYZO1	4.6	4.68
H401	Crown	Tb-d	blood	64,XY	positive	Normal male; no abnormalities in phenotype	American Quarter Horse	7.2	0.621825	4	MYZO1	6.5	7.5	6.9	7.9
H410	Crown	Tb-d	blood	64,XY	positive	Normal male; no abnormalities in phenotype	American Quarter Horse	4.89	0.0282843	2	MYZO1	4.87	4.91
H446	Crown	Tb-d	blood	64,XY	positive	Normal male; no abnormalities in phenotype	American Quarter Horse	4.92	0.0141421	2	MYZO1	4.91	4.93
H593	Crown	Tb-d	blood	64,XY	positive	Normal male; no abnormalities in phenotype	American Quarter Horse	4.26	0.0424264	2	MYZO1	4.23	4.29
H907	Crown	Tb-d	blood	64,XY	positive	Normal male; no abnormalities in phenotype	American Quarter Horse	4.35	0.0707107	2	MYZO1	4.3	4.4
STO-0015	Crown	Tb-d	blood	na	positive	Normal male; no abnormalities in phenotype	Thoroughbred	3.9	0.0141421	2	MSTN	3.89	3.91
STO-0021	Crown	Tb-d	blood	na	positive	Normal male; no abnormalities in phenotype	Thoroughbred	4.6	0.0848528	2	MSTN	4.54	4.66
STO-0023	Crown	Tb-d	blood	na	positive	Normal male; no abnormalities in phenotype	Thoroughbred	4.1	0.282843	2	MSTN	3.9	4.3
STO-0041	Crown	Tb-d	blood	na	positive	Normal male; no abnormalities in phenotype	Thoroughbred	4.81	0.0141421	2	MSTN	4.8	4.82
STO-0103	Crown	Tb-d	blood	na	positive	Normal male; no abnormalities in phenotype	Thoroughbred	2.34	0.00816497	4	MSTN	2.34	2.35	2.34	2.33
STO-0173	Crown	Tb-d	blood	na	positive	Normal male; no abnormalities in phenotype	Thoroughbred	5.41	0.0141421	2	MYZO1	5.4	5.42
STO-0177	Crown	Tb-d	blood	na	positive	Normal male; no abnormalities in phenotype	Thoroughbred	3.63	0.0424264	2	MSTN	3.6	3.66
STO-0181	Crown	Tb-d	blood	na	positive	Normal male; no abnormalities in phenotype	Thoroughbred	2.81	0.0182574	4	MSTN	2.8	2.79	2.83	2.82
STO-0183	Crown	Tb-d	blood	na	positive	Normal male; no abnormalities in phenotype	Thoroughbred	3.75	0.0707107	2	MSTN	3.7	3.8
STO-0185	Crown	Tb-d	blood	na	positive	Normal male; no abnormalities in phenotype	Thoroughbred	2.84	0.0424264	2	MSTN	2.81	2.87
STO-0187	Crown	Tb-d	blood	na	positive	Normal male; no abnormalities in phenotype	Thoroughbred	3.03	0.0424264	2	MSTN	3	3.06
STO-0191	Crown	Tb-d	blood	na	positive	Normal male; no abnormalities in phenotype	Thoroughbred	3.8	0.141421	2	MSTN	3.7	3.9
STO-0193	Crown	Tb-d	blood	na	positive	Normal male; no abnormalities in phenotype	Thoroughbred	4.21	0.0282843	2	MSTN	4.19	4.23
STO-0195	Crown	Tb-d	blood	na	positive	Normal male; no abnormalities in phenotype	Thoroughbred	3.56	0.0282843	2	MSTN	3.54	3.58
STO-0203	Crown	Tb-d	blood	na	positive	Normal male; no abnormalities in phenotype	Thoroughbred	2.49	0.0565685	2	MSTN	2.45	2.53
STO-0209	Crown	Tb-d	blood	na	positive	Normal male; no abnormalities in phenotype	Thoroughbred	3.02	0.0282843	2	MSTN	3	3.04
STO-0217	Crown	Tb-d	blood	na	positive	Normal male; no abnormalities in phenotype	Thoroughbred	5.22	0.169706	2	MSTN	5.1	5.34
STO-0219	Crown	Tb-d	blood	na	positive	Normal male; no abnormalities in phenotype	Thoroughbred	4.84	0.0989949	2	MSTN	4.77	4.91
STO-0221	Crown	Tb-d	blood	na	positive	Normal male; no abnormalities in phenotype	Thoroughbred	5.12	0.0282843	2	MYZO1	5.1	5.14
STO-0227	Crown	Tb-d	blood	na	positive	Normal male; no abnormalities in phenotype	Thoroughbred	3.8	0.141421	2	MSTN	3.7	3.9
STO-0235	Crown	Tb-d	blood	na	positive	Normal male; no abnormalities in phenotype	Thoroughbred	4.87	0.0707107	2	MYZO1	4.82	4.92
STO-0239	Crown	Tb-d	blood	na	positive	Normal male; no abnormalities in phenotype	Thoroughbred	3.2	0.141421	2	MSTN	3.1	3.3
21151	Crown	Tb-o	hair	na	positive	Normal male; no abnormalities in phenotype	Heck horse	6.2	0.141421	2	MYZO1	6.1	6.3
21152	Crown	Tb-o	hair	na	positive	Normal male; no abnormalities in phenotype	Heck horse	5.2	0.282843	2	MYZO1	5	5.4
59872	Crown	Tb-o	hair	na	positive	Normal male; no abnormalities in phenotype	Heck horse	5.3	0.212132	2	MYZO1	5.15	5.45
64064	Crown	Tb-o	hair	na	positive	Normal male; no abnormalities in phenotype	Heck horse	5	0.0141421	2	MYZO1	4.99	5.01
68983	Crown	Tb-o	hair	na	positive	Normal male; no abnormalities in phenotype	Heck horse	4.3	0.0707107	2	MYZO1	4.2	4.1
121577	Crown	Tb-o	hair	na	positive	Normal male; no abnormalities in phenotype	Zemaitukai	5	0.155563	2	MYZO1	4.89	5.11
121578	Crown	Tb-o	hair	na	positive	Normal male; no abnormalities in phenotype	Zemaitukai	5.1	0.169706	2	MYZO1	4.98	5.22
121583	Crown	Tb-o	hair	na	positive	Normal male; no abnormalities in phenotype	Zemaitukai	5.5	0.282843	2	MYZO1	5.3	5.7
121584	Crown	Tb-o	hair	na	positive	Normal male; no abnormalities in phenotype	Zemaitukai	4.85	0.0424264	2	MYZO1	4.82	4.88
BP001	Crown	Tb-o	blood	64,XY	positive	Normal male; no abnormalities in phenotype	Miniature Horse	3.65	0.0707107	2	MYZO1	3.6	3.7
BP002	Crown	Tb-o	blood	64,XY	positive	Normal male; no abnormalities in phenotype	Miniature Horse	3.76	0.0565685	2	MYZO1	3.72	3.8
BP372	Crown	Tb-o	hair	na	positive	Normal male; no abnormalities in phenotype	Estonian Native	4	0.0141421	2	MYZO1	3.99	4.01
BP395	Crown	Tb-o	hair	na	positive	Normal male; no abnormalities in phenotype	Estonian Native	5.3	0.282843	2	MYZO1	5.1	5.5
BP396	Crown	Tb-o	hair	na	positive	Normal male; no abnormalities in phenotype	Estonian Native	4.8	0.141421	2	MYZO1	4.7	4.9
H051	Crown	Tb-o	blood	64,XY	positive	Normal male; no abnormalities in phenotype	American Quarter Horse	4.58	0.127279	2	MYZO1	4.49	4.67
H052	Crown	Tb-o	blood	64,XY	positive	Normal male; no abnormalities in phenotype	American Quarter Horse	4.79	0.0424264	2	MYZO1	4.76	4.82
H300	Crown	Tb-o	blood	64,XY	positive	Normal male; no abnormalities in phenotype	American Quarter Horse	5.01	0.0141421	2	MYZO1	5	5.02
STO-0095	Crown	Tb-o	blood	64,XY	positive	Normal male; no abnormalities in phenotype	Thoroughbred	4.81	0.0141421	2	MYZO1	4.8	4.82
TR010	Crown	Tb-o	hair	na	positive	Normal male; no abnormalities in phenotype	Lipizzan	5.39	0.0707107	2	MYZO1	5.34	5.44
TR011	Crown	Tb-o	hair	na	positive	Normal male; no abnormalities in phenotype	Lipizzan	5.23	0.0848528	2	MYZO1	5.17	5.29
TR012	Crown	Tb-o	hair	na	positive	Normal male; no abnormalities in phenotype	Lipizzan	4.93	0.0848528	2	MYZO1	4.87	4.99
BP276	Crown	Tu	hair	na	positive	Normal male; no abnormalities in phenotype	Estonian Native	2.19	0.0697615	4	MYZO1	2.1	2.2	2.19	2.27
BP277	Crown	Tu	hair	na	positive	Normal male; no abnormalities in phenotype	Estonian Native	5.03	0.0282843	2	MYZO1	5.01	5.05
BP312	Crown	Tu	hair	na	positive	Normal male; no abnormalities in phenotype	Estonian Native	2.5	0.0816497	4	MYZO1	2.5	2.6	2.5	2.4
BP313	Crown	Tu	hair	na	positive	Normal male; no abnormalities in phenotype	Estonian Native	4.9	0.212132	2	MYZO1	4.75	5.05
BP365	Crown	Tu	hair	na	positive	Normal male; no abnormalities in phenotype	Estonian Native	5.05	0.0707107	2	MYZO1	5	5.1
BP379	Crown	Tu	hair	na	positive	Normal male; no abnormalities in phenotype	Estonian Native	6.3	0.282843	2	MYZO1	6.1	6.5
BP380	Crown	Tu	hair	na	positive	Normal male; no abnormalities in phenotype	Estonian Native	5.9	0.0282843	2	MYZO1	5.88	5.92
BP392	Crown	Tu	hair	na	positive	Normal male; no abnormalities in phenotype	Estonian Native	6.1	0.141421	2	MYZO1	6	6.2
YT007	Non-Crown	Y	hair	na	positive	Normal male; no abnormalities in phenotype	Yakutian	5.22	0.0707107	2	MYZO1	5.17	5.27
YT024	Non-Crown	Y	hair	na	positive	Normal male; no abnormalities in phenotype	Yakutian	2.96	0.416013	4	MYZO1	2.4	2.9	3.2	3.34
YT032	Non-Crown	Y	hair	na	positive	Normal male; no abnormalities in phenotype	Yakutian	4.88	0.113137	2	MYZO1	4.8	4.96
H217	n/a	n/a	blood	64,XY	positive	Unilateral cryptorchid	American Quarter Horse	10.5	0.224944	4	MYZO1	10.23	10.67	10.4	10.7
H221	n/a	n/a	blood	64,XY	positive	Unilateral cryptorchid	American Quarter Horse	4.1	0.0282843	2	MYZO1	4.08	4.12
H222	n/a	n/a	blood	64,XY	positive	Unilateral cryptorchid	American Quarter Horse	4.9	0.00707107	2	MYZO1	4.89	4.9
H335	n/a	n/a	blood	64,XY	positive	Unilateral cryptorchid	American Quarter Horse	4.79	0.0565685	2	MYZO1	4.76	4.84
H373	n/a	n/a	blood	64,XY	positive	Unilateral cryptorchid	American Quarter Horse	4.8	0.424264	2	MYZO1	4.5	5.1
H390	n/a	n/a	blood	64,XY	positive	Bilateral cryptorchid	American Quarter Horse	5	0.0141421	2	MYZO1	4.99	5.01
H441	n/a	n/a	blood	64,XY	positive	Bilateral cryptorchid	American Quarter Horse	4.78	0.0141421	2	MYZO1	4.77	4.79
H447	n/a	n/a	blood	64,XY	positive	Unilateral cryptorchid	American Quarter Horse	3.78	0.113137	2	MYZO1	3.7	3.86
H451	n/a	n/a	blood	64,XY	positive	Bilateral cryptorchid	American Quarter Horse	3.49	0.0565685	2	MYZO1	3.45	3.53
H487	n/a	n/a	blood	64,XY	positive	Unilateral cryptorchid	American Quarter Horse	3.55	0.0707107	2	MYZO1	3.5	3.6
H513	n/a	n/a	blood	64,XY	positive	Unilateral cryptorchid	American Quarter Horse	4.19	0.268701	2	MYZO1	4	4.38
H528	n/a	n/a	blood	64,XY	positive	Unilateral cryptorchid	American Quarter Horse	5.2	0.127279	2	MYZO1	5.11	5.29
H571	n/a	n/a	blood	64,XY	positive	Unilateral cryptorchid	American Quarter Horse	4.21	0.0282843	2	MYZO1	4.19	4.23
H572	n/a	n/a	blood	64,XY	positive	Unilateral cryptorchid	American Quarter Horse	4.76	0.0848528	2	MYZO1	4.7	4.82
H573	n/a	n/a	blood	64,XY	positive	Unilateral cryptorchid	American Quarter Horse	2.99	0.0424264	2	MYZO1	2.96	3.02
H582	n/a	n/a	blood	64,XY	positive	Unilateral cryptorchid	American Quarter Horse	4.03	0.0565685	2	MYZO1	3.99	4.07
H596	n/a	n/a	blood	64,XY	positive	Unilateral cryptorchid	American Quarter Horse	3.86	0.0424264	2	MYZO1	3.83	3.89
H614	n/a	n/a	blood	64,XY	positive	Bilateral cryptorchid	American Quarter Horse	4.39	0.0141421	2	MYZO1	4.38	4.4
H615	n/a	n/a	blood	64,XY	positive	Unilateral cryptorchid	American Quarter Horse	7	0.0282843	4	MYZO1	6.98	7.04	7	6.98
H616	n/a	n/a	blood	64,XY	positive	Unilateral cryptorchid	American Quarter Horse	4.37	0.0282843	2	MYZO1	4.35	4.39
H638	n/a	n/a	blood	64,XY	positive	Bilateral cryptorchid	American Quarter Horse	3.3	0.113137	2	MYZO1	3.22	3.38
H640	n/a	n/a	blood	64,XY	positive	Unilateral cryptorchid	American Quarter Horse	3.19	0.0424264	2	MYZO1	3.16	3.22
H643	n/a	n/a	blood	64,XY	positive	Unilateral cryptorchid	American Quarter Horse	4.12	0.0141421	2	MYZO1	4.11	4.13
H646	n/a	n/a	blood	64,XY	positive	Bilateral cryptorchid	American Quarter Horse	3.98	0.113137	2	MYZO1	3.9	4.06
H949	n/a	n/a	blood	64,XY	negative	Female, SRY-negative sex reversal	Appaloosa	4.39	0.0989949	2	MYZO1	4.32	4.46
H089	n/a	n/a	blood	64,XY	negative	Female, SRY-negative sex reversal	Arabian	4.18	0.0989949	2	MYZO1	4.11	4.25
H266	n/a	n/a	blood	64,XY	negative	Female, SRY-negative sex reversal	Arabian	4.79	0.0565685	2	MYZO1	4.75	4.83
H184	n/a	n/a	blood	64,XY	negative	Female, SRY-negative sex reversal	American American Quarter Horse	4.72	0.0282843	2	MYZO1	4.7	4.74
H909	n/a	n/a	blood	64,XY	negative	Female, SRY-negative sex reversal	American American Quarter Horse	4.32	0.0141421	2	MYZO1	4.31	4.33
H360	n/a	n/a	blood	64,XY	negative	Female, SRY-negative sex reversal	Standardbred	5.16	0.00707107	2	MYZO1	5.15	5.16
H947	n/a	n/a	blood	64,XY	negative	Female, SRY-negative sex reversal	Tennessee Walking Horse	4.14	0.0707107	2	MYZO1	4.09	4.19
H199	n/a	n/a	blood	64,XY	negative	Female, SRY-negative sex reversal	Thoroughbred	3.64	0.0282843	2	MYZO1	3.62	3.66
H227	n/a	n/a	blood	64,XY	negative	Female, SRY-negative sex reversal	Thoroughbred	5.32	0.0848528	2	MYZO1	5.26	5.38
H748	n/a	n/a	blood	64,XY	negative	Female, SRY-negative sex reversal	Thoroughbred	4.07	0.113137	2	MYZO1	3.99	4.15
H844	n/a	n/a	blood	64,XY	negative	Female, SRY-negative sex reversal	Thoroughbred	4.28	0.00707107	2	MYZO1	4.27	4.28
H921	n/a	n/a	blood	64,XY	negative	Female, SRY-negative sex reversal	Thoroughbred	4.05	0.0565685	2	MYZO1	4.01	4.09
H806	n/a	n/a	blood	64,XY	positive	Female-like, SRY-positive sex reversal	Appaloosa	4.35	0.0848528	2	MYZO1	4.29	4.41
H169	n/a	n/a	blood	64,XY	positive	Female-like, SRY-positive sex reversal	Appaloosa	4.82	0.0424264	2	MYZO1	4.79	4.85
H252	n/a	n/a	blood	64,XY	positive	Female-like, SRY-positive sex reversal	Mixed Warmblood	3.42	0.0565685	2	MYZO1	3.38	3.46
H038	n/a	n/a	blood	64,XY	positive	Female-like, SRY-positive sex reversal	American American Quarter Horse	5.33	0.0848528	2	MYZO1	5.27	5.39
H348	n/a	n/a	blood	64,XY	positive	Female-like, SRY-positive sex reversal	Standardbred	4.26	0.0707107	2	MYZO1	4.21	4.31
H369	n/a	n/a	blood	64,XY	positive	Female-like, SRY-positive sex reversal	Standardbred	4.4	0.0141421	2	MYZO1	4.39	4.41
H224	n/a	n/a	blood	64,XYdel	negative	Female-like, SRY-positive sex reversal	Thoroughbred	(-)	n/a	2	MYZO1	n/a	n/a
H737	n/a	n/a	blood	64,XY	positive	Intersex	American American Quarter Horse	4.14	0.0707107	2	MYZO1	4.09	4.19
H826	n/a	n/a	blood	64,XY	positive	Intersex	American American Quarter Horse	4.12	0.0141421	2	MYZO1	4.11	4.13
H145	n/a	n/a	blood	64,XY	positive	Intersex	American American Quarter Horse	4.63	0.0282843	2	MYZO1	4.61	4.65
H423	n/a	n/a	blood	64,XY	positive	Intersex	American American Quarter Horse	5.15	0.0848528	2	MYZO1	5.09	5.21
H690	n/a	n/a	blood	64,XYdel	negative	Intersex	American American Quarter Horse	(-)	n/a	2	MYZO1	n/a	n/a
H543	n/a	n/a	blood	64,XY	positive	Intersex	Standardbred	4.79	0.113137	2	MYZO1	4.71	4.87
H545	n/a	n/a	blood	64,XY	positive	Intersex	Standardbred	5.07	0.0707107	2	MYZO1	5.02	5.12
H544	n/a	n/a	blood	64,XY	positive	Intersex	Tennessee Walking Horse	4.86	0.0282843	2	MYZO1	4.84	4.88
H141	n/a	n/a	blood	64,XYdel	negative	Intersex	Thoroughbred	(-)	n/a	2	MYZO1	n/a	n/a
H546	n/a	n/a	blood	64,XYdel	negative	Intersex	Thoroughbred	(-)	n/a	2	MYZO1	n/a	n/a
H172	n/a	n/a	blood	64, XY	positive	Subfertile; idiopathic	Arabian	3.82	0.0424264	2	MYZO1	3.79	3.85
H206	n/a	n/a	blood	64, XY	positive	Sterile; normal sperm count but 97% of sperm abnormal. Low motility, abnormal morphology	Arabian	3.15	0.0141421	2	MYZO1	3.14	3.16
H255	n/a	n/a	blood	64, XY	positive	Subfertile; idiopathic	Arabian	4.9	0.0141421	2	MYZO1	4.89	4.91
H284	n/a	n/a	blood	64, XY	positive	Subfertile; idiopathic	Arabian	4.69	0.0424264	2	MYZO1	4.66	4.72
H320	n/a	n/a	blood	64,XY	positive	Sterile; azoospermia	Connemera	4.55	0.0282843	2	MYZO1	4.53	4.57
H343	n/a	n/a	blood	64, XY	positive	Subfertile; low sperm count	American American Quarter Horse	4.54	0.141421	2	MYZO1	4.44	4.64
H620	n/a	n/a	blood	64,XY	positive	Sterile; azoospermia	Appaloosa	4.29	0.141421	2	MYZO1	4.19	4.39
H653	n/a	n/a	blood	64, XY	positive	Subfertile; abnormal sperm motility and morphology	Arabian	4.44	0.0424264	2	MYZO1	4.41	4.47
H693	n/a	n/a	blood	64, XY	positive	Subfertile; idiopathic	Arabian	4.12	0.0424264	2	MYZO1	4.09	4.15
H726	n/a	n/a	blood	64,XY	positive	Subfertile; idiopathic	Standardbred	3.96	0.0565685	2	MYZO1	3.92	4
H787	n/a	n/a	blood	64, XY;t(Y;13p)	positive	Sterile; azoospermia	Fresian	5.03	0.0565685	2	MYZO1	4.99	5.07
H962	n/a	n/a	blood	64,XY	positive	Sterile; azoospermia, small testes	Arabian	2.49	0.0848528	2	MYZO1	2.43	2.55
H963	n/a	n/a	blood	64,XY;t(12q;25q),der(12p)	positive	Subfertile; small testes; chromosomal abnormality	Arabian	5	0.0282843	2	MYZO1	4.98	5.02
H004	n/a	n/a	blood	64,XY	positive	Subfertile; segmental aplasia, partially missing epididymis	American American Quarter Horse	3.76	0.0282843	2	MYZO1	3.74	3.78
H396	n/a	n/a	blood	64, XY	positive	Fertile; donor for SCNT	American American Quarter Horse	3.86	0.00707107	2	MYZO1	3.85	3.86
H391	n/a	n/a	blood	64, XY	positive	Subfertile; low motility	American American Quarter Horse	4.37	0.0565685	2	MYZO1	4.33	4.41
H392	n/a	n/a	blood	64, XY	positive	Subfertile; low motility	American American Quarter Horse	4.27	0.127279	2	MYZO1	4.18	4.36
H393	n/a	n/a	blood	64, XY	positive	Subfertile; low motility	American American Quarter Horse	3.2	0.0282843	2	MYZO1	3.18	3.22
H394	n/a	n/a	blood	64, XY	positive	Subfertile; low motility	American American Quarter Horse	1.96	0.052915	4	MYZO1	1.95	2.01	1.99	1.89
H395	n/a	n/a	blood	64, XY	positive	Subfertile; low motility	American American Quarter Horse	3.48	0.0565685	2	MYZO1	3.44	3.52

## Sheet: ETSTY2 
Table S1.2: Composite information for all 289 horses involved in this study together with detailed results of all ddPCR experiments for ETSTY2
Sample ID	Y Haplogroup	Y Haplotype	Sample Type	Karyotype	SRY PCR	Phenotype	Breed	Mean ETSTY2 CN	Total SD	# of replicates	Reference Used	CN Replicate 1	CN Replicate 2	CN replicate 3	CN Replicate 4	CN Replicate 5	CN Replicate 6	CN Replicate 7	CN Replicate 8	CN Replicate 9	CN Replicate 10	CN Replicate 11	CN Replicate 12	CN Replicate 13	CN Replicate 14	CN Replicate 15	CN Replicate 16	CN Replicate 17	CN Replicate 18	CN Replicate 19	CN Replicate 20	CN Replicate 21	CN Replicate 22	CN Replicate 23	CN Replicate 24	CN Replicate 25	CN Replicate 26	CN Replicate 27	CN Replicate 28	CN Replicate 29	CN Replicate 30
BRAVO	Crown	Tb-d	blood	64,XY	positive	Normal male; no abnormalities in phenotype	Thoroughbred	4.582	0.128752	30	MYZO1/MSTN	4.61	4.47	4.72	4.46	4.98	4.72	4.69	4.82	4.5	4.53	4.49	4.59	4.61	4.6	4.48	4.61	4.39	4.68	4.6	4.5	4.49	4.4	4.6	4.45	4.62	4.65	4.7	4.5	4.45	4.56
23346	Crown	Ad	hair	na	positive	Normal male; no abnormalities in phenotype	Dales Pony	5.7	0.141421	2	MYZO1	5.6	5.8
23347	Crown	Ad	hair	na	positive	Normal male; no abnormalities in phenotype	Dales Pony	6.7	0.226274	2	MYZO1	6.54	6.86
23348	Crown	Ad	hair	na	positive	Normal male; no abnormalities in phenotype	Dales Pony	5.7	0.113137	2	MYZO1	5.62	5.78
24109	Crown	Ad	hair	na	positive	Normal male; no abnormalities in phenotype	Dales Pony	7.3	0.113137	2	MYZO1	7.22	7.38
70858	Crown	Ad	hair	na	positive	Normal male; no abnormalities in phenotype	Suffolk Punch	4.2	0.141421	2	MYZO1	4.1	4.3
70980	Crown	Ad	hair	na	positive	Normal male; no abnormalities in phenotype	Suffolk Punch	5.105	0.0981495	4	MYZO1	5.14	4.99	5.07	5.22
70981	Crown	Ad	hair	na	positive	Normal male; no abnormalities in phenotype	Suffolk Punch	4.6	0.0355903	4	MYZO1	4.55	4.6	4.62	4.63
73901	Crown	Ad	hair	na	positive	Normal male; no abnormalities in phenotype	Suffolk Punch	4.09	0.0848528	2	MYZO1	4.03	4.15
74413	Crown	Ad	hair	na	positive	Normal male; no abnormalities in phenotype	Suffolk Punch	4.3	0.141421	2	MYZO1	4.1	4.3
74836	Crown	Ad	hair	na	positive	Normal male; no abnormalities in phenotype	Suffolk Punch	4.6	0.216025	4	MYZO1	4.5	4.9	4.6	4.4
74837	Crown	Ad	hair	na	positive	Normal male; no abnormalities in phenotype	Suffolk Punch	4.5	0.129615	4	MYZO1	4.32	4.62	4.5	4.56
75052	Crown	Ad	hair	na	positive	Normal male; no abnormalities in phenotype	Suffolk Punch	4.6	0.154056	4	MYZO1	4.44	4.5	4.7	4.76
BP280	Crown	Ad	hair	na	positive	Normal male; no abnormalities in phenotype	Estonian Native	4.7	0.113137	2	MYZO1	4.62	4.78
BP282	Crown	Ad	hair	na	positive	Normal male; no abnormalities in phenotype	Estonian Native	5.4	0.141421	2	MYZO1	5.3	5.5
BP314	Crown	Ad	hair	na	positive	Normal male; no abnormalities in phenotype	Estonian Native	7.3	0.282843	2	MYZO1	7.1	7.5
BP315	Crown	Ad	hair	na	positive	Normal male; no abnormalities in phenotype	Estonian Native	4.4	0.240416	2	MYZO1	4.23	4.57
BP388	Crown	Ad	hair	na	positive	Normal male; no abnormalities in phenotype	Estonian Native	4.5	0.0848528	2	MYZO1	4.44	4.56
BP389	Crown	Ad	hair	na	positive	Normal male; no abnormalities in phenotype	Estonian Native	4.4	0.282843	2	MYZO1	4.2	4.6
H061	Crown	Ad	blood	64,XY	positive	Normal male; no abnormalities in phenotype	American Quarter Horse	4.47	0.169706	2	MYZO1	4.35	4.59
H294	Crown	Ad	blood	64,XY	positive	Normal male; no abnormalities in phenotype	American Quarter Horse	5.37	0.127279	2	MSTN	5.28	5.46
H787	Crown	Ad	blood	64,XY	positive	Normal male; no abnormalities in phenotype	Friesian	3.78	0.0141421	2	MYZO1	3.77	3.79
TR007	Crown	Ad	hair	na	positive	Normal male; no abnormalities in phenotype	Haflinger	3.77	0.0707107	2	MYZO1	3.72	3.82
TR008	Crown	Ad	hair	na	positive	Normal male; no abnormalities in phenotype	Haflinger	3.68	0.0141421	2	MYZO1	3.67	3.69
TR009	Crown	Ad	hair	na	positive	Normal male; no abnormalities in phenotype	Noriker	3.84	0.0424264	2	MYZO1	3.81	3.87
H334	Crown	Am	blood	64,XY	positive	Normal male; no abnormalities in phenotype	Caspian	5.49	0.0282843	2	MYZO1	5.47	5.51
22443	Crown	Ao	hair	na	positive	Normal male; no abnormalities in phenotype	Arabian	6.4	0.0282843	2	MYZO1	6.38	6.42
22456	Crown	Ao	hair	na	positive	Normal male; no abnormalities in phenotype	Arabian	6.7	0.141421	2	MYZO1	6.6	6.8
H172	Crown	Ao	blood	64,XY	positive	Normal male; no abnormalities in phenotype	Arabian	3.74	0.0707107	2	MYZO1	3.69	3.79
H206	Crown	Ao	blood	64,XY	positive	Normal male; no abnormalities in phenotype	Arabian	4.05	0.0282843	2	MYZO1	4.03	4.07
H255	Crown	Ao	blood	64,XY	positive	Normal male; no abnormalities in phenotype	Arabian	3.82	0.0707107	2	MYZO1	3.77	3.87
H284	Crown	Ao	blood	64,XY	positive	Normal male; no abnormalities in phenotype	Arabian	4.16	0.0565685	2	MYZO1	4.12	4.2
H469	Crown	Ao	blood	64,XY	positive	Normal male; no abnormalities in phenotype	Arabian	3.71	0.0141421	2	MYZO1	3.7	3.72
H634	Crown	Ao	blood	64,XY	positive	Normal male; no abnormalities in phenotype	Arabian	4.43	0.0282843	2	MYZO1	4.41	4.45
H653	Crown	Ao	blood	64,XY	positive	Normal male; no abnormalities in phenotype	Arabian	4.41	0.0282843	2	MYZO1	4.39	4.43
H674	Crown	Ao	blood	64,XY	positive	Normal male; no abnormalities in phenotype	Arabian	3.67	0.0565685	2	MYZO1	3.63	3.71
H693	Crown	Ao	blood	64,XY	positive	Normal male; no abnormalities in phenotype	Arabian	3.57	0.0707107	2	MYZO1	3.52	3.62
H728	Crown	Ao	blood	64,XY	positive	Normal male; no abnormalities in phenotype	Arabian	3.35	0.0707107	2	MYZO1	3.3	3.4
TR001	Crown	Ao	hair	na	positive	Normal male; no abnormalities in phenotype	Lipizzan	3.86	0.0282843	2	MYZO1	3.84	3.88
TR002	Crown	Ao	hair	na	positive	Normal male; no abnormalities in phenotype	Lipizzan	4.01	0.0141421	2	MYZO1	4	4.02
TR003	Crown	Ao	hair	na	positive	Normal male; no abnormalities in phenotype	Lipizzan	4.01	0.0282843	2	MYZO1	3.99	4.03
TR004	Crown	Ao	hair	na	positive	Normal male; no abnormalities in phenotype	Noriker	3.86	0.0141421	2	MYZO1	3.85	3.87
TR005	Crown	Ao	hair	na	positive	Normal male; no abnormalities in phenotype	Noriker	4.09	0.141421	2	MYZO1	3.99	4.19
TR006	Crown	Ao	hair	na	positive	Normal male; no abnormalities in phenotype	Noriker	3.89	0.113137	2	MYZO1	3.81	3.97
BP306	Non-Crown	Domwest1	blood	64,XY	positive	Normal male; no abnormalities in phenotype	Mongolian Horse	4.4	0.141421	2	MYZO1	4.3	4.5
BP287	Non-Crown	Domwest3	blood	64,XY	positive	Normal male; no abnormalities in phenotype	Mongolian Horse	3.8	0.141421	2	MYZO1	3.7	3.9
BP298	Non-Crown	Domwest3	blood	64,XY	positive	Normal male; no abnormalities in phenotype	Mongolian Horse	4.31	0.0282843	2	MYZO1	4.29	4.33
BP304	Non-Crown	Domwest3	blood	64,XY	positive	Normal male; no abnormalities in phenotype	Mongolian Horse	4.4	0.113137	2	MYZO1	4.32	4.48
BP309	Non-Crown	Domwest3	blood	64,XY	positive	Normal male; no abnormalities in phenotype	Mongolian Horse	4.4	0.282843	2	MYZO1	4.2	4.6
BP310	Non-Crown	Domwest3	blood	64,XY	positive	Normal male; no abnormalities in phenotype	Mongolian Horse	4.5	0.0141421	2	MYZO1	4.49	4.51
121576	Non-Crown	Domwest4	hair	na	positive	Normal male; no abnormalities in phenotype	Zemaitukai	5.3	0.282843	2	MYZO1	5.1	5.5
121579	Non-Crown	Domwest4	hair	na	positive	Normal male; no abnormalities in phenotype	Zemaitukai	5.1	0.325269	2	MYZO1	4.87	5.33
121581	Non-Crown	Domwest4	hair	na	positive	Normal male; no abnormalities in phenotype	Zemaitukai	6.6	0.282843	2	MYZO1	6.4	6.8
121587	Non-Crown	Domwest4	hair	na	positive	Normal male; no abnormalities in phenotype	Zemaitukai	4.2	0.127279	2	MYZO1	4.11	4.29
121589	Non-Crown	Domwest4	hair	na	positive	Normal male; no abnormalities in phenotype	Zemaitukai	5.2	0.141421	2	MYZO1	5.1	5.3
BP364	Non-Crown	Domwest4	hair	na	positive	Normal male; no abnormalities in phenotype	Estonian Native	3.7	0.0565685	2	MYZO1	3.66	3.74
BP378	Non-Crown	Domwest4	hair	na	positive	Normal male; no abnormalities in phenotype	Estonian Native	4.9	0.141421	2	MYZO1	4.8	5
BP383	Non-Crown	Domwest4	hair	na	positive	Normal male; no abnormalities in phenotype	Estonian Native	4.39	0.0282843	2	MYZO1	4.37	4.41
BP384	Non-Crown	Domwest4	hair	na	positive	Normal male; no abnormalities in phenotype	Estonian Native	4	0.707107	2	MYZO1	3.5	4.5
BP385	Non-Crown	Domwest4	hair	na	positive	Normal male; no abnormalities in phenotype	Estonian Native
BP386	Non-Crown	Domwest4	hair	na	positive	Normal male; no abnormalities in phenotype	Estonian Native	4.4	0.0707107	2	MYZO1	4.39	4.49
BP387	Non-Crown	Domwest4	hair	na	positive	Normal male; no abnormalities in phenotype	Estonian Native	6	0.0141421	2	MYZO1	5.99	6.01
BP394	Non-Crown	Domwest4	hair	na	positive	Normal male; no abnormalities in phenotype	Estonian Native	4.7	0.141421	2	MYZO1	4.6	4.8
BP398	Non-Crown	Domwest4	hair	na	positive	Normal male; no abnormalities in phenotype	Estonian Native	4.6	0.155563	2	MYZO1	4.49	4.71
BP399	Non-Crown	Domwest4	hair	na	positive	Normal male; no abnormalities in phenotype	Estonian Native	5	0.282843	2	MYZO1	4.8	5.2
BP400	Non-Crown	Domwest4	hair	na	positive	Normal male; no abnormalities in phenotype	Estonian Native	4.2	0.0141421	2	MYZO1	4.19	4.21
102328	Crown	Hs	blood	na	positive	Normal male; no abnormalities in phenotype	Lipizzan	4.01	0.0282843	2	MYZO1	3.99	4.03
TR013	Crown	Hs	hair	na	positive	Normal male; no abnormalities in phenotype	Lipizzan	4.05	0.0282843	2	MYZO1	4.03	4.07
TR014	Crown	Hs	hair	na	positive	Normal male; no abnormalities in phenotype	Lipizzan	4.16	0.0565685	2	MYZO1	4.12	4.2
TR015	Crown	Hs	hair	na	positive	Normal male; no abnormalities in phenotype	Lipizzan	3.22	0.0565685	2	MYZO1	3.18	3.26
BP373	Non-Crown	I	blood	64,XY	positive	Normal male; no abnormalities in phenotype	Icelandic Horse	4	0.141421	2	MYZO1	3.9	4.1
BP376	Non-Crown	I	blood	64,XY	positive	Normal male; no abnormalities in phenotype	Icelandic Horse	4.2	0.424264	2	MYZO1	3.9	4.5
BP377	Non-Crown	I	blood	64,XY	positive	Normal male; no abnormalities in phenotype	Icelandic Horse	4.5	0.155563	2	MYZO1	4.39	4.61
TR025	Non-Crown	I	blood	64,XY	positive	Normal male; no abnormalities in phenotype	Icelandic Horse	3.62	0.0141421	2	MYZO1	3.61	3.63
TR026	Non-Crown	I	blood	64,XY	positive	Normal male; no abnormalities in phenotype	Icelandic Horse	4.12	0.0848528	2	MYZO1	4.06	4.18
TR027	Non-Crown	I	blood	64,XY	positive	Normal male; no abnormalities in phenotype	Icelandic Horse	3.19	0.0282843	2	MYZO1	3.17	3.21
TR019	Non-Crown	M	blood	64,XY	positive	Normal male; no abnormalities in phenotype	Mongolian Horse	3.87	0.0424264	2	MYZO1	3.84	3.9
25802	Non-Crown	N	hair	na	positive	Normal male; no abnormalities in phenotype	Shetlandpony	5	0.282843	2	MYZO1	4.8	5.2
45379	Non-Crown	N	hair	na	positive	Normal male; no abnormalities in phenotype	Shetlandpony	5	0.0141421	2	MYZO1	4.99	5.01
TR016	Non-Crown	N	hair	na	positive	Normal male; no abnormalities in phenotype	Shetlandpony	3.64	0.0424264	2	MYZO1	3.61	3.67
TR017	Non-Crown	N	hair	na	positive	Normal male; no abnormalities in phenotype	Shetlandpony	3.92	0.0141421	2	MYZO1	3.91	3.93
TR018	Non-Crown	N	hair	na	positive	Normal male; no abnormalities in phenotype	Shetlandpony	3.68	0.0424264	2	MYZO1	3.65	3.71
BP360	Non-Crown	O	blood	64,XY	positive	Normal male; no abnormalities in phenotype	Mongolian Horse	4.26	0.0707107	2	MYZO1	4.21	4.31
TR020	Non-Crown	O	hair	na	positive	Normal male; no abnormalities in phenotype	Mongolian Horse	3.65	0.0707107	2	MYZO1	3.6	3.7
TR021	Non-Crown	O	hair	na	positive	Normal male; no abnormalities in phenotype	Mongolian Horse	4.01	0.0282843	2	MYZO1	3.99	4.03
TR028	Non-Crown	O	hair	na	positive	Normal male; no abnormalities in phenotype	Yakutian	14	0.160748	6	MYZO1	13.8	14.2	14.2	13.99	13.96	13.91		\
KULAN1	Non-Crown	outgroup	blood	na	positive	Normal male; no abnormalities in phenotype	Kulan (Equus hemionus kulan)	3.5	0.0594418	4	MYZO1	3.43	3.57	3.52	3.48
KULAN2	Non-Crown	outgroup	blood	na	positive	Normal male; no abnormalities in phenotype	Kulan (Equus hemionus kulan)	4.7	0.141421	2	MYZO1	4.6	4.8
15758	Non-Crown	Pa	hair	na	positive	Normal male; no abnormalities in phenotype	Heck horse	7.2	0.141421	2	MYZO1	7.1	7.3
21150	Non-Crown	Pa	hair	na	positive	Normal male; no abnormalities in phenotype	Heck horse	6.6	0.141421	2	MYZO1	6.5	6.7
TR022	Non-Crown	Pa	blood	66,XY	positive	Normal male; no abnormalities in phenotype	Przewalski's horse	3.81	0.0282843	2	MYZO1	3.79	3.83
14855	Non-Crown	Pb	blood	na	positive	Normal male; no abnormalities in phenotype	Przewalski's horse	2.98	0.0697615	4	MYZO1	2.89	2.99	2.98	3.06
NO003	Non-Crown	Pb	blood	na	positive	Normal male; no abnormalities in phenotype	Przewalski's horse	3.34	0.0182574	4	MYZO1	3.32	3.36	3.35	3.33
TR023	Non-Crown	Pb	blood	66,XY	positive	Normal male; no abnormalities in phenotype	Przewalski's horse	2.99	0.0216025	4	MYZO1	2.98	2.97	2.99	3.02
TR024	Non-Crown	Pb	blood	66,XY	positive	Normal male; no abnormalities in phenotype	Przewalski's horse	2.8	0.0391578	4	MYZO1	2.75	2.82	2.79	2.84
121580	Crown	Ta	hair	na	positive	Normal male; no abnormalities in phenotype	Zemaitukai	5.2	0.141421	2	MYZO1	5.1	5.3
76621	Crown	Tb	hair	na	positive	Normal male; no abnormalities in phenotype	Caspian	4.6	0.282843	2	MYZO1	4.4	4.8
76640	Crown	Tb-1	hair	na	positive	Normal male; no abnormalities in phenotype	Caspian	3.9	0.0707107	2	MYZO1	3.85	3.95
51091	Crown	Tb-d	hair	na	positive	Normal male; no abnormalities in phenotype	Tennessee Walking	5.7	0.141421	2	MYZO1	5.6	5.8
51094	Crown	Tb-d	hair	na	positive	Normal male; no abnormalities in phenotype	Tennessee Walking	6.8	0.0707107	2	MYZO1	6.75	6.85
51100	Crown	Tb-d	hair	na	positive	Normal male; no abnormalities in phenotype	Tennessee Walking	5.1	0.141421	2	MYZO1	5	5.2
51163	Crown	Tb-d	hair	na	positive	Normal male; no abnormalities in phenotype	Tennessee Walking	5.1	0.155563	2	MYZO1	4.99	5.21
51164	Crown	Tb-d	hair	na	positive	Normal male; no abnormalities in phenotype	Tennessee Walking	7.4	0.141421	2	MYZO1	7.3	7.5
67394	Crown	Tb-d	hair	na	positive	Normal male; no abnormalities in phenotype	Standardbred	4.9	0.0424264	2	MYZO1	4.87	4.93
67395	Crown	Tb-d	hair	na	positive	Normal male; no abnormalities in phenotype	Standardbred	5.2	0.141421	2	MYZO1	5.1	5.3
67396	Crown	Tb-d	hair	na	positive	Normal male; no abnormalities in phenotype	Standardbred	6.1	0.155563	2	MSTN	5.99	6.21
67398	Crown	Tb-d	hair	na	positive	Normal male; no abnormalities in phenotype	Standardbred	3.5	0.141421	2	MYZO1	3.4	3.6
67399	Crown	Tb-d	hair	na	positive	Normal male; no abnormalities in phenotype	Standardbred	5.2	0.141421	2	MYZO1	5.1	5.3
67400	Crown	Tb-d	hair	na	positive	Normal male; no abnormalities in phenotype	Standardbred	3.9	0.141421	2	MYZO1	3.8	4
67401	Crown	Tb-d	hair	na	positive	Normal male; no abnormalities in phenotype	Standardbred	6.3	0.424264	2	MYZO1	6.1	6.7
67402	Crown	Tb-d	hair	na	positive	Normal male; no abnormalities in phenotype	Standardbred	5.8	0.0707107	2	MYZO1	5.75	5.85
BP390	Crown	Tb-d	hair	na	positive	Normal male; no abnormalities in phenotype	Estonian Native	4.3	0.141421	2	MYZO1/MSTN	4.2	4.4
FK003_DV023	Crown	Tb-d	hair	na	positive	Normal male; no abnormalities in phenotype	Thoroughbred	4.4	0.0141421	2	MYZO1	4.39	4.41
FK009_DV029	Crown	Tb-d	hair	na	positive	Normal male; no abnormalities in phenotype	Thoroughbred	4.3	0.0282843	2	MYZO1	4.28	4.32
FK015_DV035	Crown	Tb-d	hair	na	positive	Normal male; no abnormalities in phenotype	Thoroughbred	4.3	0.141421	2	MYZO1	4.2	4.4
FK024_DV071	Crown	Tb-d	hair	na	positive	Normal male; no abnormalities in phenotype	Thoroughbred	4.7	0.141421	2	MYZO1	4.6	4.8
FK026_DV073	Crown	Tb-d	hair	na	positive	Normal male; no abnormalities in phenotype	Thoroughbred	3.7	0.127279	2	MYZO1	3.61	3.79
FK030_DV077	Crown	Tb-d	hair	na	positive	Normal male; no abnormalities in phenotype	Thoroughbred	5.2	0.141421	2	MYZO1	5.1	5.3
FK034_DV081	Crown	Tb-d	hair	na	positive	Normal male; no abnormalities in phenotype	Thoroughbred	3.9	0.282843	2	MYZO1	3.7	4.1
FK037_DV084	Crown	Tb-d	hair	na	positive	Normal male; no abnormalities in phenotype	Thoroughbred	4.2	0.141421	2	MYZO1	4.1	4.3
FK057_DV108	Crown	Tb-d	hair	na	positive	Normal male; no abnormalities in phenotype	Thoroughbred	3.4	0.141421	2	MYZO1	3.3	3.5
FK058_DV109	Crown	Tb-d	hair	na	positive	Normal male; no abnormalities in phenotype	Thoroughbred	4.1	0.155563	2	MYZO1	3.99	4.21
FK062_DV114	Crown	Tb-d	hair	na	positive	Normal male; no abnormalities in phenotype	Thoroughbred	4.01	0.0565685	2	MYZO1	3.97	4.05
FK066_DV119	Crown	Tb-d	hair	na	positive	Normal male; no abnormalities in phenotype	Thoroughbred	4.2	0.141421	2	MYZO1	4.1	4.3
FK074_DV129	Crown	Tb-d	hair	na	positive	Normal male; no abnormalities in phenotype	Thoroughbred	4.6	0.141421	2	MYZO1	4.5	4.7
FK075_DV130	Crown	Tb-d	hair	na	positive	Normal male; no abnormalities in phenotype	Thoroughbred	4.2	0.113137	2	MYZO1	4.12	4.28
FK082_DV138	Crown	Tb-d	hair	na	positive	Normal male; no abnormalities in phenotype	Thoroughbred	4.6	0.282843	2	MYZO1	4.4	4.8
FK085_DV142	Crown	Tb-d	hair	na	positive	Normal male; no abnormalities in phenotype	Thoroughbred	4.2	0.282843	2	MYZO1	4	4.4
FK102_DV217	Crown	Tb-d	hair	na	positive	Normal male; no abnormalities in phenotype	Thoroughbred	3.9	0.141421	2	MYZO1	3.8	4
FK114_DV236	Crown	Tb-d	hair	na	positive	Normal male; no abnormalities in phenotype	Thoroughbred	3.5	0.0424264	2	MYZO1	3.47	3.53
FK120_DV_C	Crown	Tb-d	hair	na	positive	Normal male; no abnormalities in phenotype	Thoroughbred	4.1	0.226274	2	MYZO1	3.94	4.26
FK122_DV_E	Crown	Tb-d	hair	na	positive	Normal male; no abnormalities in phenotype	Thoroughbred	3.97	0.174929	4	MYZO1	3.72	3.99	4.05	4.12
FK126_DV_I	Crown	Tb-d	hair	na	positive	Normal male; no abnormalities in phenotype	Thoroughbred	3.8	0.113137	2	MYZO1	3.72	3.88
FK189	Crown	Tb-d	hair	na	positive	Normal male; no abnormalities in phenotype	Thoroughbred	3.82	0.0282843	2	MYZO1	3.8	3.84
H016	Crown	Tb-d	blood	64,XY	positive	Normal male; no abnormalities in phenotype	Caspian	4.1	0.141421	2	MYZO1	4	4.2
H017	Crown	Tb-d	blood	64,XY	positive	Normal male; no abnormalities in phenotype	Caspian	3.88	0.0565685	2	MYZO1	3.84	3.92
H023	Crown	Tb-d	blood	64,XY	positive	Normal male; no abnormalities in phenotype	American Quarter Horse	3.93	0.0424264	2	MYZO1	3.9	3.96
H042	Crown	Tb-d	blood	64,XY	positive	Normal male; no abnormalities in phenotype	American Quarter Horse	4.65	0.0424264	2	MYZO1	4.62	4.68
H043	Crown	Tb-d	blood	64,XY	positive	Normal male; no abnormalities in phenotype	American Quarter Horse	4.84	0.0141421	2	MYZO1	4.83	4.85
H044	Crown	Tb-d	blood	64,XY	positive	Normal male; no abnormalities in phenotype	American Quarter Horse	6	0.113137	2	MYZO1	5.92	6.08
H045	Crown	Tb-d	blood	64,XY	positive	Normal male; no abnormalities in phenotype	American Quarter Horse	5.31	0.0282843	2	MYZO1	5.29	5.33
H046	Crown	Tb-d	blood	64,XY	positive	Normal male; no abnormalities in phenotype	American Quarter Horse	4.66	0.0707107	2	MYZO1	4.61	4.71
H047	Crown	Tb-d	blood	64,XY	positive	Normal male; no abnormalities in phenotype	American Quarter Horse	4.8	0.141421	2	MYZO1	4.7	4.9
H048	Crown	Tb-d	blood	64,XY	positive	Normal male; no abnormalities in phenotype	American Quarter Horse	4.65	0.0707107	2	MYZO1	4.6	4.7
H049	Crown	Tb-d	blood	64,XY	positive	Normal male; no abnormalities in phenotype	Paint	4.48	0.0707107	2	MYZO1	4.43	4.53
H050	Crown	Tb-d	blood	64,XY	positive	Normal male; no abnormalities in phenotype	Quarter-Morgan mix	4.5	0.0141421	2	MYZO1	4.49	4.51
H070	Crown	Tb-d	blood	64,XY	positive	Normal male; no abnormalities in phenotype	American Quarter Horse	4	0.0424264	2	MYZO1	3.97	4.03
H292	Crown	Tb-d	blood	64,XY	positive	Normal male; no abnormalities in phenotype	American Quarter Horse	4.01	0.0282843	2	MYZO1	3.99	4.03
H293	Crown	Tb-d	blood	64,XY	positive	Normal male; no abnormalities in phenotype	American Quarter Horse	4.06	0.00707107	2	MYZO1	4.06	4.07
H295	Crown	Tb-d	blood	64,XY	positive	Normal male; no abnormalities in phenotype	American Quarter Horse	6.3	0.282843	2	MYZO1	6.1	6.5
H296	Crown	Tb-d	blood	64,XY	positive	Normal male; no abnormalities in phenotype	American Quarter Horse	5.54	0.0707107	2	MYZO1	5.49	5.59
H297	Crown	Tb-d	blood	64,XY	positive	Normal male; no abnormalities in phenotype	American Quarter Horse	6.11	0.0282843	2	MYZO1	6.09	6.13
H335	Crown	Tb-d	blood	64,XY	positive	Normal male; no abnormalities in phenotype	Caspian	5.21	0.0141421	2	MYZO1	5.2	5.22
H337	Crown	Tb-d	blood	64,XY	positive	Normal male; no abnormalities in phenotype	American Quarter Horse	4.24	0.0565685	2	MYZO1	4.2	4.28
H343	Crown	Tb-d	blood	64,XY	positive	Normal male; no abnormalities in phenotype	American Quarter Horse	3.9	0.0424264	2	MYZO1	3.87	3.93
H346	Crown	Tb-d	blood	64,XY	positive	Normal male; no abnormalities in phenotype	American Quarter Horse	5.2	0.282843	2	MYZO1	5	5.4
H400	Crown	Tb-d	blood	64,XY	positive	Normal male; no abnormalities in phenotype	American Quarter Horse	3.92	0.0282843	2	MYZO1	3.9	3.94
H401	Crown	Tb-d	blood	64,XY	positive	Normal male; no abnormalities in phenotype	American Quarter Horse	4.6	0.127279	2	MYZO1	4.51	4.69
H410	Crown	Tb-d	blood	64,XY	positive	Normal male; no abnormalities in phenotype	American Quarter Horse	2.9	0.0424264	2	MSTN	2.87	2.93
H446	Crown	Tb-d	blood	64,XY	positive	Normal male; no abnormalities in phenotype	American Quarter Horse	3.75	0.0282843	2	MYZO1	3.73	3.77
H593	Crown	Tb-d	blood	64,XY	positive	Normal male; no abnormalities in phenotype	American Quarter Horse	4.08	0.0424264	2	MYZO1	4.05	4.11
H907	Crown	Tb-d	blood	64,XY	positive	Normal male; no abnormalities in phenotype	American Quarter Horse	3.94	0.0141421	2	MYZO1	3.93	3.95
STO-0015	Crown	Tb-d	blood	na	positive	Normal male; no abnormalities in phenotype	Thoroughbred	4.03	0.0282843	2	MYZO1	4.01	4.05
STO-0021	Crown	Tb-d	blood	na	positive	Normal male; no abnormalities in phenotype	Thoroughbred	4.06	0.0424264	2	MYZO1	4.03	4.09
STO-0023	Crown	Tb-d	blood	na	positive	Normal male; no abnormalities in phenotype	Thoroughbred	4.02	0.0141421	2	MYZO1	4.01	4.03
STO-0041	Crown	Tb-d	blood	na	positive	Normal male; no abnormalities in phenotype	Thoroughbred	4.14	0.0424264	2	MYZO1	4.11	4.17
STO-0103	Crown	Tb-d	blood	na	positive	Normal male; no abnormalities in phenotype	Thoroughbred	3.54	0.0424264	2	MYZO1	3.51	3.57
STO-0173	Crown	Tb-d	blood	na	positive	Normal male; no abnormalities in phenotype	Thoroughbred	4.58	0.0848528	2	MYZO1	4.52	4.64
STO-0177	Crown	Tb-d	blood	na	positive	Normal male; no abnormalities in phenotype	Thoroughbred	4.65	0.0424264	2	MYZO1	4.62	4.68
STO-0181	Crown	Tb-d	blood	na	positive	Normal male; no abnormalities in phenotype	Thoroughbred	4.64	0.0282843	2	MYZO1	4.62	4.66
STO-0183	Crown	Tb-d	blood	na	positive	Normal male; no abnormalities in phenotype	Thoroughbred	5.15	0.0424264	2	MYZO1	5.12	5.18
STO-0185	Crown	Tb-d	blood	na	positive	Normal male; no abnormalities in phenotype	Thoroughbred	7.7	0.0294392	4	MYZO1	7.67	7.7	7.69	7.74
STO-0187	Crown	Tb-d	blood	na	positive	Normal male; no abnormalities in phenotype	Thoroughbred	4.17	0.0282843	2	MYZO1	4.15	4.19
STO-0191	Crown	Tb-d	blood	na	positive	Normal male; no abnormalities in phenotype	Thoroughbred	4.2	0.0141421	2	MYZO1	4.19	4.21
STO-0193	Crown	Tb-d	blood	na	positive	Normal male; no abnormalities in phenotype	Thoroughbred	4.21	0.296985	2	MYZO1	4	4.42
STO-0195	Crown	Tb-d	blood	na	positive	Normal male; no abnormalities in phenotype	Thoroughbred	4.55	0.0707107	2	MYZO1	4.5	4.6
STO-0203	Crown	Tb-d	blood	na	positive	Normal male; no abnormalities in phenotype	Thoroughbred	6.9	0.141421	2	MYZO1	6.8	7
STO-0209	Crown	Tb-d	blood	na	positive	Normal male; no abnormalities in phenotype	Thoroughbred	5.25	0.0282843	2	MYZO1	5.23	5.27
STO-0217	Crown	Tb-d	blood	na	positive	Normal male; no abnormalities in phenotype	Thoroughbred	4.13	0.0424264	2	MYZO1	4.1	4.16
STO-0219	Crown	Tb-d	blood	na	positive	Normal male; no abnormalities in phenotype	Thoroughbred	4.29	0.0565685	2	MYZO1	4.25	4.33
STO-0221	Crown	Tb-d	blood	na	positive	Normal male; no abnormalities in phenotype	Thoroughbred	4.17	0.0424264	2	MYZO1	4.14	4.2
STO-0227	Crown	Tb-d	blood	na	positive	Normal male; no abnormalities in phenotype	Thoroughbred	4.12	0.0282843	2	MYZO1	4.1	4.14
STO-0235	Crown	Tb-d	blood	na	positive	Normal male; no abnormalities in phenotype	Thoroughbred	4.14	0.0141421	2	MYZO1	4.13	4.15
STO-0239	Crown	Tb-d	blood	na	positive	Normal male; no abnormalities in phenotype	Thoroughbred	3.98	0.0141421	2	MYZO1	3.97	3.99
21151	Crown	Tb-o	hair	na	positive	Normal male; no abnormalities in phenotype	Heck horse	4.9	0.141421	2	MYZO1	4.8	5
21152	Crown	Tb-o	hair	na	positive	Normal male; no abnormalities in phenotype	Heck horse	6.7	0.282843	2	MYZO1	6.5	6.9
59872	Crown	Tb-o	hair	na	positive	Normal male; no abnormalities in phenotype	Heck horse	6.5	0.141421	2	MYZO1	6.4	6.6
64064	Crown	Tb-o	hair	na	positive	Normal male; no abnormalities in phenotype	Heck horse	5.9	0.141421	2	MYZO1	5.8	6
68983	Crown	Tb-o	hair	na	positive	Normal male; no abnormalities in phenotype	Heck horse	5.4	0.141421	2	MYZO1	5.3	5.5
121577	Crown	Tb-o	hair	na	positive	Normal male; no abnormalities in phenotype	Zemaitukai	4.32	0.0141421	2	MYZO1	4.31	4.33
121578	Crown	Tb-o	hair	na	positive	Normal male; no abnormalities in phenotype	Zemaitukai	5.6	0.282843	2	MYZO1	5.4	5.8
121583	Crown	Tb-o	hair	na	positive	Normal male; no abnormalities in phenotype	Zemaitukai	4.6	0.226274	2	MYZO1	4.44	4.76
121584	Crown	Tb-o	hair	na	positive	Normal male; no abnormalities in phenotype	Zemaitukai	4.11	0.0282843	2	MYZO1	4.09	4.13
BP001	Crown	Tb-o	blood	64,XY	positive	Normal male; no abnormalities in phenotype	Miniature Horse	3.91	0.0282843	2	MSTN	3.89	3.93
BP002	Crown	Tb-o	blood	64,XY	positive	Normal male; no abnormalities in phenotype	Miniature Horse	3.9	0.282843	2	MSTN	3.7	4.1
BP372	Crown	Tb-o	hair	na	positive	Normal male; no abnormalities in phenotype	Estonian Native	5.1	0.141421	2	MYZO1	5	5.2
BP395	Crown	Tb-o	hair	na	positive	Normal male; no abnormalities in phenotype	Estonian Native	4.6	0.0141421	2	MYZO1	4.59	4.61
BP396	Crown	Tb-o	hair	na	positive	Normal male; no abnormalities in phenotype	Estonian Native	8.1	0.141421	2	MYZO1	8	8.2
H051	Crown	Tb-o	blood	64,XY	positive	Normal male; no abnormalities in phenotype	American Quarter Horse	4.58	0.0424264	2	MYZO1	4.55	4.61
H052	Crown	Tb-o	blood	64,XY	positive	Normal male; no abnormalities in phenotype	American Quarter Horse	3.14	0.0282843	2	MYZO1	3.12	3.16
H300	Crown	Tb-o	blood	64,XY	positive	Normal male; no abnormalities in phenotype	American Quarter Horse	5.49	0.0989949	2	MYZO1	5.42	5.56
STO-0095	Crown	Tb-o	blood	64,XY	positive	Normal male; no abnormalities in phenotype	Thoroughbred	3.93	0.0282843	2	MYZO1	3.91	3.95
TR010	Crown	Tb-o	hair	na	positive	Normal male; no abnormalities in phenotype	Lipizzan	3.79	0.0565685	2	MYZO1	3.75	3.83
TR011	Crown	Tb-o	hair	na	positive	Normal male; no abnormalities in phenotype	Lipizzan	3.8	0.0141421	2	MYZO1	3.79	3.81
TR012	Crown	Tb-o	hair	na	positive	Normal male; no abnormalities in phenotype	Lipizzan	3.54	0.0282843	2	MYZO1	3.52	3.56
BP276	Crown	Tu	hair	na	positive	Normal male; no abnormalities in phenotype	Estonian Native	8	0.0848528	2	MYZO1	7.94	8.06
BP277	Crown	Tu	hair	na	positive	Normal male; no abnormalities in phenotype	Estonian Native	5.6	0.282843	2	MYZO1	5.4	5.8
BP312	Crown	Tu	hair	na	positive	Normal male; no abnormalities in phenotype	Estonian Native	9.8	0.0986577	4	MYZO1	9.69	9.91	9.75	9.85
BP313	Crown	Tu	hair	na	positive	Normal male; no abnormalities in phenotype	Estonian Native	4.9	0.0707107	2	MYZO1	4.85	4.95
BP365	Crown	Tu	hair	na	positive	Normal male; no abnormalities in phenotype	Estonian Native	4.4	0.282843	2	MYZO1	4.2	4.6
BP379	Crown	Tu	hair	na	positive	Normal male; no abnormalities in phenotype	Estonian Native	12.6	0.21848	4	MYZO1	12.5	12.34	12.8	12.76
BP380	Crown	Tu	hair	na	positive	Normal male; no abnormalities in phenotype	Estonian Native	12.6	0.248596	4	MYZO1	12.43	12.4	12.63	12.94
BP392	Crown	Tu	hair	na	positive	Normal male; no abnormalities in phenotype	Estonian Native	9.4	0.165529	4	MYZO1	9.21	9.6	9.45	9.34
YT007	Non-Crown	Y	hair	na	positive	Normal male; no abnormalities in phenotype	Yakutian	4.12	0.0141421	2	MYZO1	4.11	4.13
YT024	Non-Crown	Y	hair	na	positive	Normal male; no abnormalities in phenotype	Yakutian	3.6	0.212132	2	MYZO1	3.45	3.75
YT032	Non-Crown	Y	hair	na	positive	Normal male; no abnormalities in phenotype	Yakutian	3.9	0.141421	2	MYZO1	3.8	4
H217	n/a	n/a	blood	64,XY	positive	Unilateral cryptorchid	American Quarter Horse	4.91	0.0141421	2	MYZO1	4.9	4.92
H221	n/a	n/a	blood	64,XY	positive	Unilateral cryptorchid	American Quarter Horse	3.7	0.0707107	2	MYZO1	3.65	3.75
H222	n/a	n/a	blood	64,XY	positive	Unilateral cryptorchid	American Quarter Horse	4.21	0.0282843	2	MYZO1	4.19	4.23
H335	n/a	n/a	blood	64,XY	positive	Unilateral cryptorchid	American Quarter Horse	5.21	0.0848528	2	MYZO1	5.15	5.27
H373	n/a	n/a	blood	64,XY	positive	Unilateral cryptorchid	American Quarter Horse	4	0.00707107	2	MYZO1	3.99	4
H390	n/a	n/a	blood	64,XY	positive	Bilateral cryptorchid	American Quarter Horse	4.17	0.0707107	2	MYZO1	4.12	4.22
H441	n/a	n/a	blood	64,XY	positive	Bilateral cryptorchid	American Quarter Horse	4.26	0.0424264	2	MYZO1	4.23	4.29
H447	n/a	n/a	blood	64,XY	positive	Unilateral cryptorchid	American Quarter Horse	3.73	0.0424264	2	MYZO1	3.7	3.76
H451	n/a	n/a	blood	64,XY	positive	Bilateral cryptorchid	American Quarter Horse	3.88	0.0707107	2	MYZO1	3.83	3.93
H487	n/a	n/a	blood	64,XY	positive	Unilateral cryptorchid	American Quarter Horse	4.03	0.0565685	2	MYZO1	3.99	4.07
H513	n/a	n/a	blood	64,XY	positive	Unilateral cryptorchid	American Quarter Horse	3.96	0.0141421	2	MYZO1	3.95	3.97
H528	n/a	n/a	blood	64,XY	positive	Unilateral cryptorchid	American Quarter Horse	4.3	0.0141421	2	MYZO1	4.29	4.31
H571	n/a	n/a	blood	64,XY	positive	Unilateral cryptorchid	American Quarter Horse	3.83	0.0141421	2	MYZO1	3.82	3.84
H572	n/a	n/a	blood	64,XY	positive	Unilateral cryptorchid	American Quarter Horse	3.71	0.0282843	2	MYZO1	3.69	3.73
H573	n/a	n/a	blood	64,XY	positive	Unilateral cryptorchid	American Quarter Horse	4.09	0.0565685	2	MYZO1	4.05	4.13
H582	n/a	n/a	blood	64,XY	positive	Unilateral cryptorchid	American Quarter Horse	3.49	0.0707107	2	MYZO1	3.44	3.54
H596	n/a	n/a	blood	64,XY	positive	Unilateral cryptorchid	American Quarter Horse	4.42	0.0424264	2	MYZO1	4.39	4.45
H614	n/a	n/a	blood	64,XY	positive	Bilateral cryptorchid	American Quarter Horse	4.21	0.0282843	2	MYZO1	4.19	4.23
H615	n/a	n/a	blood	64,XY	positive	Unilateral cryptorchid	American Quarter Horse	5.17	0.0282843	2	MYZO1	5.15	5.19
H616	n/a	n/a	blood	64,XY	positive	Unilateral cryptorchid	American Quarter Horse	3.81	0.0282843	2	MYZO1	3.79	3.83
H638	n/a	n/a	blood	64,XY	positive	Bilateral cryptorchid	American Quarter Horse	4.51	0.0141421	2	MYZO1	4.5	4.52
H640	n/a	n/a	blood	64,XY	positive	Unilateral cryptorchid	American Quarter Horse	4.27	0.0282843	2	MYZO1	4.25	4.29
H643	n/a	n/a	blood	64,XY	positive	Unilateral cryptorchid	American Quarter Horse	4.18	0.127279	2	MYZO1	4.09	4.27
H646	n/a	n/a	blood	64,XY	positive	Bilateral cryptorchid	American Quarter Horse	4.3	0.0565685	2	MYZO1	4.26	4.34
H949	n/a	n/a	blood	64,XY	negative	Female, SRY-negative sex reversal	Appaloosa	3.26	0.155563	2	MYZO1	3.15	3.37
H089	n/a	n/a	blood	64,XY	negative	Female, SRY-negative sex reversal	Arabian	3.95	0.0565685	2	MYZO1	3.91	3.99
H266	n/a	n/a	blood	64,XY	negative	Female, SRY-negative sex reversal	Arabian	3.96	0.0989949	2	MYZO1	3.89	4.03
H184	n/a	n/a	blood	64,XY	negative	Female, SRY-negative sex reversal	American American Quarter Horse	3.83	0.0424264	2	MYZO1	3.8	3.86
H909	n/a	n/a	blood	64,XY	negative	Female, SRY-negative sex reversal	American American Quarter Horse	3.75	0.0565685	2	MYZO1	3.71	3.79
H360	n/a	n/a	blood	64,XY	negative	Female, SRY-negative sex reversal	Standardbred	3.9	0.0282843	2	MYZO1	3.88	3.92
H947	n/a	n/a	blood	64,XY	negative	Female, SRY-negative sex reversal	Tennessee Walking Horse	3.63	0.0565685	2	MYZO1	3.59	3.67
H199	n/a	n/a	blood	64,XY	negative	Female, SRY-negative sex reversal	Thoroughbred	4.01	0.0282843	2	MYZO1	3.99	4.03
H227	n/a	n/a	blood	64,XY	negative	Female, SRY-negative sex reversal	Thoroughbred	4.24	0.0282843	2	MYZO1	4.22	4.26
H748	n/a	n/a	blood	64,XY	negative	Female, SRY-negative sex reversal	Thoroughbred	3.52	0.0424264	2	MYZO1	3.49	3.55
H844	n/a	n/a	blood	64,XY	negative	Female, SRY-negative sex reversal	Thoroughbred	4.05	0.0282843	2	MYZO1	4.03	4.07
H921	n/a	n/a	blood	64,XY	negative	Female, SRY-negative sex reversal	Thoroughbred	3.93	0.0141421	2	MYZO1	3.92	3.94
H806	n/a	n/a	blood	64,XY	positive	Female-like, SRY-positive sex reversal	Appaloosa	3.44	0.0565685	2	MYZO1	3.4	3.48
H169	n/a	n/a	blood	64,XY	positive	Female-like, SRY-positive sex reversal	Appaloosa	3.99	0.0282843	2	MYZO1	3.97	4.01
H252	n/a	n/a	blood	64,XY	positive	Female-like, SRY-positive sex reversal	Mixed Warmblood	3.95	0.0848528	2	MYZO1	3.89	4.01
H038	n/a	n/a	blood	64,XY	positive	Female-like, SRY-positive sex reversal	American American Quarter Horse	4.01	0.0282843	2	MYZO1	3.99	4.03
H348	n/a	n/a	blood	64,XY	positive	Female-like, SRY-positive sex reversal	Standardbred	3.93	0.0565685	2	MYZO1	3.89	3.97
H369	n/a	n/a	blood	64,XY	positive	Female-like, SRY-positive sex reversal	Standardbred	4.1	0.0848528	2	MYZO1	4.04	4.16
H224	n/a	n/a	blood	64,XYdel	negative	Female-like, SRY-positive sex reversal	Thoroughbred	(-)	n/a	2	MYZO1	n/a	n/a
H737	n/a	n/a	blood	64,XY	positive	Intersex	American American Quarter Horse	3.87	0.0707107	2	MYZO1	3.82	3.92
H826	n/a	n/a	blood	64,XY	positive	Intersex	American American Quarter Horse	3.41	0.0282843	2	MYZO1	3.39	3.43
H145	n/a	n/a	blood	64,XY	positive	Intersex	American American Quarter Horse	3.86	0.0565685	2	MYZO1	3.82	3.9
H423	n/a	n/a	blood	64,XY	positive	Intersex	American American Quarter Horse	4.1	0.0707107	2	MYZO1	4.05	4.15
H690	n/a	n/a	blood	64,XYdel	negative	Intersex	American American Quarter Horse	(-)	n/a	2	MYZO1	n/a	n/a
H543	n/a	n/a	blood	64,XY	positive	Intersex	Standardbred	3.95	0.0424264	2	MYZO1	3.92	3.98
H545	n/a	n/a	blood	64,XY	positive	Intersex	Standardbred	3.92	0.0707107	2	MYZO1	3.87	3.97
H544	n/a	n/a	blood	64,XY	positive	Intersex	Tennessee Walking Horse	4.02	0.00707107	2	MYZO1	4.01	4.02
H141	n/a	n/a	blood	64,XYdel	negative	Intersex	Thoroughbred	(-)	n/a	2	MYZO1	n/a	n/a
H546	n/a	n/a	blood	64,XYdel	negative	Intersex	Thoroughbred	(-)	n/a	2	MYZO1	n/a	n/a
H172	n/a	n/a	blood	64, XY	positive	Subfertile; idiopathic	Arabian	3.74	0.0707107	2	MYZO1	3.69	3.79
H206	n/a	n/a	blood	64, XY	positive	Sterile; normal sperm count but 97% of sperm abnormal. Low motility, abnormal morphology	Arabian	4.05	0.0565685	2	MYZO1	4.01	4.09
H255	n/a	n/a	blood	64, XY	positive	Subfertile; idiopathic	Arabian	3.82	0.0424264	2	MYZO1	3.79	3.85
H284	n/a	n/a	blood	64, XY	positive	Subfertile; idiopathic	Arabian	4.16	0.0707107	2	MYZO1	4.11	4.21
H320	n/a	n/a	blood	64,XY	positive	Sterile; azoospermia	Connemera	4.02	0.0282843	2	MYZO1	3.99	4.03
H343	n/a	n/a	blood	64, XY	positive	Subfertile; low sperm count	American American Quarter Horse	3.9	0.0424264	2	MYZO1	3.87	3.93
H620	n/a	n/a	blood	64,XY	positive	Sterile; azoospermia	Appaloosa	3.975	0.180831	4	MYZO1	3.8	4.22	3.89	3.99
H653	n/a	n/a	blood	64, XY	positive	Subfertile; abnormal sperm motility and morphology	Arabian	4.41	0.0282843	2	MYZO1	4.39	4.43
H693	n/a	n/a	blood	64, XY	positive	Subfertile; idiopathic	Arabian	3.57	0.0424264	2	MYZO1	3.54	3.6
H726	n/a	n/a	blood	64,XY	positive	Subfertile; idiopathic	Standardbred	3.65	0.0282843	2	MYZO1	3.63	3.67
H787	n/a	n/a	blood	64, XY;t(Y;13p)	positive	Sterile; azoospermia	Fresian	3.78	0.0141421	2	MYZO1	3.77	3.79
H962	n/a	n/a	blood	64,XY	positive	Sterile; azoospermia, small testes	Arabian	4.62	0.0989949	2	MYZO1	4.55	4.69
H963	n/a	n/a	blood	64,XY;t(12q;25q),der(12p)	positive	Subfertile; small testes; chromosomal abnormality	Arabian	4.87	0.0707107	2	MYZO1	4.82	4.92
H004	n/a	n/a	blood	64,XY	positive	Subfertile; segmental aplasia, partially missing epididymis	American American Quarter Horse	4.02	0.0141421	2	MYZO1	4.01	4.03
H396	n/a	n/a	blood	64, XY	positive	Fertile; donor for SCNT	American American Quarter Horse	5.6	0.0707107	2	MYZO1	5.55	5.65
H391	n/a	n/a	blood	64, XY	positive	Subfertile; low motility	American American Quarter Horse	4.6	0.0141421	2	MYZO1	4.59	4.61
H392	n/a	n/a	blood	64, XY	positive	Subfertile; low motility	American American Quarter Horse	5.2	0.0848528	2	MYZO1	5.14	5.26
H393	n/a	n/a	blood	64, XY	positive	Subfertile; low motility	American American Quarter Horse	5.3	0.00707107	2	MYZO1	5.29	5.3
H394	n/a	n/a	blood	64, XY	positive	Subfertile; low motility	American American Quarter Horse	4.9	0.0282843	2	MYZO1	4.88	4.92
H395	n/a	n/a	blood	64, XY	positive	Subfertile; low motility	American American Quarter Horse	5.1	0.0141421	2	MYZO1	5.09	5.11

## Sheet: ETSTY5 
Table S1.3: Composite information for all 289 horses involved in this study together with detailed results of all ddPCR experiments for ETSTY5
Sample ID	Y Haplogroup	Y Haplotype	Sample Type	Karyotype	SRY PCR	Phenotype	Breed	Mean ETSTY5 CN	Total SD	# of replicates	Reference Used	CN Replicate 1	CN Replicate 2	CN replicate 3	CN Replicate 4	CN Replicate 5	CN Replicate 6	CN Replicate 7	CN Replicate 8	CN Replicate 9	CN Replicate 10	CN Replicate 11	CN Replicate 12	CN Replicate 13	CN Replicate 14	CN Replicate 15	CN Replicate 16	CN Replicate 17	CN Replicate 18	CN Replicate 19	CN Replicate 20	CN Replicate 21	CN Replicate 22	CN Replicate 23	CN Replicate 24	CN Replicate 25	CN Replicate 26	CN Replicate 27	CN Replicate 28	CN Replicate 29	CN Replicate 30
BRAVO	Crown	Tb-d	blood	64,XY	positive	Normal male; no abnormalities in phenotype	Thoroughbred	3.56	0.0527122	30	MYZO1/MSTN	3.52	3.67	3.58	3.66	3.59	3.49	3.53	3.51	3.59	3.62	3.51	3.55	3.57	3.61	3.49	3.53	3.62	3.64	3.59	3..62	3.57	3.56	3.51	3.53	3.59	3.54	3.48	3.49	3.52	3.58
23346	Crown	Ad	hair	na	positive	Normal male; no abnormalities in phenotype	Dales Pony	5.3	0.141421	2	MYZO1	5.2	5.4
23347	Crown	Ad	hair	na	positive	Normal male; no abnormalities in phenotype	Dales Pony	4.1	0.141421	2	MYZO1	4	4.2
23348	Crown	Ad	hair	na	positive	Normal male; no abnormalities in phenotype	Dales Pony	4.8	0.424264	2	MYZO1	4.5	5.1
24109	Crown	Ad	hair	na	positive	Normal male; no abnormalities in phenotype	Dales Pony	5	0.254558	2	MYZO1	4.82	5.18
70858	Crown	Ad	hair	na	positive	Normal male; no abnormalities in phenotype	Suffolk Punch	4.05	0.0707107	2	MYZO1	4	4.1
70980	Crown	Ad	hair	na	positive	Normal male; no abnormalities in phenotype	Suffolk Punch	4.4	0.424264	2	MYZO1	4.1	4.7
70981	Crown	Ad	hair	na	positive	Normal male; no abnormalities in phenotype	Suffolk Punch	4.37	0.0141421	2	MYZO1	4.36	4.38
73901	Crown	Ad	hair	na	positive	Normal male; no abnormalities in phenotype	Suffolk Punch	3.94	0.0848528	2	MYZO1	3.88	4
74413	Crown	Ad	hair	na	positive	Normal male; no abnormalities in phenotype	Suffolk Punch	4.31	0.0282843	2	MYZO1	4.29	4.33
74836	Crown	Ad	hair	na	positive	Normal male; no abnormalities in phenotype	Suffolk Punch	4.04	0.0707107	2	MYZO1	3.99	4.09
74837	Crown	Ad	hair	na	positive	Normal male; no abnormalities in phenotype	Suffolk Punch	3.71	0.127279	2	MYZO1	3.65	3.83
75052	Crown	Ad	hair	na	positive	Normal male; no abnormalities in phenotype	Suffolk Punch	4.17	0.141421	2	MYZO1	4.07	4.27
BP280	Crown	Ad	hair	na	positive	Normal male; no abnormalities in phenotype	Estonian Native	4.6	0.141421	2	MYZO1	4.5	4.7
BP282	Crown	Ad	hair	na	positive	Normal male; no abnormalities in phenotype	Estonian Native	4.6	0.0989949	2	MYZO1	4.53	4.67
BP314	Crown	Ad	hair	na	positive	Normal male; no abnormalities in phenotype	Estonian Native	22.9	0.0840635	4	MYZO1	22.79	22.93	22.89	22.99
BP315	Crown	Ad	hair	na	positive	Normal male; no abnormalities in phenotype	Estonian Native	4.09	0.0565685	2	MYZO1	4.05	4.13
BP388	Crown	Ad	hair	na	positive	Normal male; no abnormalities in phenotype	Estonian Native	4	0.0141421	2	MYZO1	3.99	4.01
BP389	Crown	Ad	hair	na	positive	Normal male; no abnormalities in phenotype	Estonian Native	4.5	0.282843	2	MYZO1	4.3	4.7
H061	Crown	Ad	blood	64,XY	positive	Normal male; no abnormalities in phenotype	American Quarter Horse	3.57	0.0989949	2	MYZO1	3.5	3.64
H294	Crown	Ad	blood	64,XY	positive	Normal male; no abnormalities in phenotype	American Quarter Horse	4.44	0.0282843	2	MSTN	4.42	4.46
H787	Crown	Ad	blood	64,XY	positive	Normal male; no abnormalities in phenotype	Friesian	2.62	0.0282843	2	MYZO1	2.6	2.64
TR007	Crown	Ad	hair	na	positive	Normal male; no abnormalities in phenotype	Haflinger	4.08	0.0424264	2	MYZO1	4.05	4.11
TR008	Crown	Ad	hair	na	positive	Normal male; no abnormalities in phenotype	Haflinger	4.05	0.0848528	2	MYZO1	3.99	4.11
TR009	Crown	Ad	hair	na	positive	Normal male; no abnormalities in phenotype	Noriker	3.84	0.0424264	2	MYZO1	3.81	3.87
H334	Crown	Am	blood	64,XY	positive	Normal male; no abnormalities in phenotype	Caspian	4.23	0.0141421	2	MYZO1	4.22	4.24
22443	Crown	Ao	hair	na	positive	Normal male; no abnormalities in phenotype	Arabian	4.5	0.141421	2	MYZO1	4.4	4.6
22456	Crown	Ao	hair	na	positive	Normal male; no abnormalities in phenotype	Arabian	5	0.0141421	2	MYZO1	4.99	5.01
H172	Crown	Ao	blood	64,XY	positive	Normal male; no abnormalities in phenotype	Arabian	3.72	0.0282843	2	MYZO1	3.7	3.74
H206	Crown	Ao	blood	64,XY	positive	Normal male; no abnormalities in phenotype	Arabian	3.93	0.0424264	2	MYZO1	3.9	3.96
H255	Crown	Ao	blood	64,XY	positive	Normal male; no abnormalities in phenotype	Arabian	3.96	0.0565685	2	MYZO1	3.92	4
H284	Crown	Ao	blood	64,XY	positive	Normal male; no abnormalities in phenotype	Arabian	3.96	0.0141421	2	MYZO1	3.95	3.97
H469	Crown	Ao	blood	64,XY	positive	Normal male; no abnormalities in phenotype	Arabian	3.88	0.0565685	2	MYZO1	3.84	3.92
H634	Crown	Ao	blood	64,XY	positive	Normal male; no abnormalities in phenotype	Arabian	4.28	0.0848528	2	MYZO1	4.22	4.34
H653	Crown	Ao	blood	64,XY	positive	Normal male; no abnormalities in phenotype	Arabian	3.96	0.0424264	2	MYZO1	3.93	3.99
H674	Crown	Ao	blood	64,XY	positive	Normal male; no abnormalities in phenotype	Arabian	3.71	0.0282843	2	MYZO1	3.69	3.73
H693	Crown	Ao	blood	64,XY	positive	Normal male; no abnormalities in phenotype	Arabian	4.03	0.0565685	2	MYZO1	3.99	4.07
H728	Crown	Ao	blood	64,XY	positive	Normal male; no abnormalities in phenotype	Arabian	4.27	0.0282843	2	MYZO1	4.25	4.29
TR001	Crown	Ao	hair	na	positive	Normal male; no abnormalities in phenotype	Lipizzan	3.95	0.0141421	2	MYZO1	3.94	3.96
TR002	Crown	Ao	hair	na	positive	Normal male; no abnormalities in phenotype	Lipizzan	4	0.0282843	2	MYZO1	3.98	4.02
TR003	Crown	Ao	hair	na	positive	Normal male; no abnormalities in phenotype	Lipizzan	3.95	0.0282843	2	MYZO1	3.93	3.97
TR004	Crown	Ao	hair	na	positive	Normal male; no abnormalities in phenotype	Noriker	3.94	0.0282843	2	MYZO1	3.92	3.96
TR005	Crown	Ao	hair	na	positive	Normal male; no abnormalities in phenotype	Noriker	3.86	0.0424264	2	MYZO1	3.83	3.89
TR006	Crown	Ao	hair	na	positive	Normal male; no abnormalities in phenotype	Noriker	3.92	0.0282843	2	MYZO1	3.9	3.94
BP306	Non-Crown	Domwest1	blood	64,XY	positive	Normal male; no abnormalities in phenotype	Mongolian Horse	3.9	0.0141421	2	MYZO1	3.89	3.91
BP287	Non-Crown	Domwest3	blood	64,XY	positive	Normal male; no abnormalities in phenotype	Mongolian Horse	3.48	0.0282843	2	MYZO1	3.46	3.5
BP298	Non-Crown	Domwest3	blood	64,XY	positive	Normal male; no abnormalities in phenotype	Mongolian Horse	3.88	0.0141421	2	MYZO1	3.87	3.89
BP304	Non-Crown	Domwest3	blood	64,XY	positive	Normal male; no abnormalities in phenotype	Mongolian Horse	3.59	0.127279	2	MYZO1	3.5	3.68
BP309	Non-Crown	Domwest3	blood	64,XY	positive	Normal male; no abnormalities in phenotype	Mongolian Horse	3.61	0.0141421	2	MYZO1	3.6	3.62
BP310	Non-Crown	Domwest3	blood	64,XY	positive	Normal male; no abnormalities in phenotype	Mongolian Horse	3.7	0.282843	2	MYZO1	3.5	3.9
121576	Non-Crown	Domwest4	hair	na	positive	Normal male; no abnormalities in phenotype	Zemaitukai	4.69	0.0424264	2	MYZO1	4.66	4.72
121579	Non-Crown	Domwest4	hair	na	positive	Normal male; no abnormalities in phenotype	Zemaitukai	4.8	0.141421	2	MYZO1	4.7	4.9
121581	Non-Crown	Domwest4	hair	na	positive	Normal male; no abnormalities in phenotype	Zemaitukai	5.3	0.141421	2	MYZO1	5.2	5.4
121587	Non-Crown	Domwest4	hair	na	positive	Normal male; no abnormalities in phenotype	Zemaitukai	4.8	0.141421	2	MYZO1	4.7	4.9
121589	Non-Crown	Domwest4	hair	na	positive	Normal male; no abnormalities in phenotype	Zemaitukai	4.5	0.282843	2	MYZO1	4.3	4.7
BP364	Non-Crown	Domwest4	hair	na	positive	Normal male; no abnormalities in phenotype	Estonian Native
BP378	Non-Crown	Domwest4	hair	na	positive	Normal male; no abnormalities in phenotype	Estonian Native	4	0.0141421	2	MYZO1	3.99	4.01
BP383	Non-Crown	Domwest4	hair	na	positive	Normal male; no abnormalities in phenotype	Estonian Native	3.62	0.0424264	2	MYZO1	3.59	3.65
BP384	Non-Crown	Domwest4	hair	na	positive	Normal male; no abnormalities in phenotype	Estonian Native	4	0.0141421	2	MYZO1	3.99	4.01
BP385	Non-Crown	Domwest4	hair	na	positive	Normal male; no abnormalities in phenotype	Estonian Native
BP386	Non-Crown	Domwest4	hair	na	positive	Normal male; no abnormalities in phenotype	Estonian Native	3.8	0.254558	2	MYZO1	3.62	3.98
BP387	Non-Crown	Domwest4	hair	na	positive	Normal male; no abnormalities in phenotype	Estonian Native	3.7	0.141421	2	MYZO1	3.6	3.8
BP394	Non-Crown	Domwest4	hair	na	positive	Normal male; no abnormalities in phenotype	Estonian Native	3.9	0.282843	2	MYZO1	3.7	4.1
BP398	Non-Crown	Domwest4	hair	na	positive	Normal male; no abnormalities in phenotype	Estonian Native	4.7	0.169706	2	MYZO1	4.58	4.82
BP399	Non-Crown	Domwest4	hair	na	positive	Normal male; no abnormalities in phenotype	Estonian Native	3.3	0.141421	2	MYZO1	3.2	3.4
BP400	Non-Crown	Domwest4	hair	na	positive	Normal male; no abnormalities in phenotype	Estonian Native	3.7	0.141421	2	MYZO1	3.6	3.8
102328	Crown	Hs	blood	na	positive	Normal male; no abnormalities in phenotype	Lipizzan	3.87	0.212132	2	MYZO1	3.72	4.02
TR013	Crown	Hs	hair	na	positive	Normal male; no abnormalities in phenotype	Lipizzan	3.89	0.0989949	2	MYZO1	3.82	3.96
TR014	Crown	Hs	hair	na	positive	Normal male; no abnormalities in phenotype	Lipizzan	3.81	0.0282843	2	MYZO1	3.79	3.83
TR015	Crown	Hs	hair	na	positive	Normal male; no abnormalities in phenotype	Lipizzan	3.77	0.0282843	2	MYZO1	3.75	3.79
BP373	Non-Crown	I	blood	64,XY	positive	Normal male; no abnormalities in phenotype	Icelandic Horse	4.3	0.113137	2	MYZO1	4.22	4.38
BP376	Non-Crown	I	blood	64,XY	positive	Normal male; no abnormalities in phenotype	Icelandic Horse	4.14	0.19799	2	MYZO1	4	4.28
BP377	Non-Crown	I	blood	64,XY	positive	Normal male; no abnormalities in phenotype	Icelandic Horse	4.25	0.0848528	2	MYZO1	4.19	4.31
TR025	Non-Crown	I	blood	64,XY	positive	Normal male; no abnormalities in phenotype	Icelandic Horse	4.09	0.0848528	2	MYZO1	4.03	4.15
TR026	Non-Crown	I	blood	64,XY	positive	Normal male; no abnormalities in phenotype	Icelandic Horse	3.78	0.0141421	2	MYZO1	3.77	3.79
TR027	Non-Crown	I	blood	64,XY	positive	Normal male; no abnormalities in phenotype	Icelandic Horse	3.76	0.0141421	2	MYZO1	3.75	3.77
TR019	Non-Crown	M	blood	64,XY	positive	Normal male; no abnormalities in phenotype	Mongolian Horse	3.89	0.0424264	2	MYZO1	3.86	3.92
25802	Non-Crown	N	hair	na	positive	Normal male; no abnormalities in phenotype	Shetlandpony	4.39	0.0989949	2	MYZO1	4.32	4.46
45379	Non-Crown	N	hair	na	positive	Normal male; no abnormalities in phenotype	Shetlandpony	4.9	0.0141421	2	MYZO1	4.89	4.91
TR016	Non-Crown	N	hair	na	positive	Normal male; no abnormalities in phenotype	Shetlandpony	3.97	0.0565685	2	MYZO1	3.93	4.01
TR017	Non-Crown	N	hair	na	positive	Normal male; no abnormalities in phenotype	Shetlandpony	3.89	0.0424264	2	MYZO1	3.86	3.92
TR018	Non-Crown	N	hair	na	positive	Normal male; no abnormalities in phenotype	Shetlandpony	3.9	0.0707107	2	MYZO1	3.85	3.95
BP360	Non-Crown	O	blood	64,XY	positive	Normal male; no abnormalities in phenotype	Mongolian Horse	3.6	0.0141421	2	MYZO1	3.59	3.61
TR020	Non-Crown	O	hair	na	positive	Normal male; no abnormalities in phenotype	Mongolian Horse	4.19	0.0282843	2	MYZO1	4.17	4.21
TR021	Non-Crown	O	hair	na	positive	Normal male; no abnormalities in phenotype	Mongolian Horse	4.02	0.0282843	2	MYZO1	4	4.04
TR028	Non-Crown	O	hair	na	positive	Normal male; no abnormalities in phenotype	Yakutian	10.7	0.0496655	4	MYZO1	10.74	10.73	10.7	10.63
KULAN1	Non-Crown	outgroup	blood	na	positive	Normal male; no abnormalities in phenotype	Kulan (Equus hemionus kulan)	2.9	0.00816497	4	MYZO1	2.89	2.9	2.91	2.9
KULAN2	Non-Crown	outgroup	blood	na	positive	Normal male; no abnormalities in phenotype	Kulan (Equus hemionus kulan)	4.1	0.155563	2	MYZO1	3.99	4.21
15758	Non-Crown	Pa	hair	na	positive	Normal male; no abnormalities in phenotype	Heck horse	5.4	0.0989949	2	MYZO1	5.33	5.47
21150	Non-Crown	Pa	hair	na	positive	Normal male; no abnormalities in phenotype	Heck horse	5.3	0.141421	2	MYZO1	5.2	5.4
TR022	Non-Crown	Pa	blood	66,XY	positive	Normal male; no abnormalities in phenotype	Przewalski's horse	4.04	0.0282843	2	MYZO1	4.02	4.06
14855	Non-Crown	Pb	blood	na	positive	Normal male; no abnormalities in phenotype	Przewalski's horse	4.65	0.0707107	2	MYZO1	4.6	4.7
NO003	Non-Crown	Pb	blood	na	positive	Normal male; no abnormalities in phenotype	Przewalski's horse	3.98	0.0141421	2	MYZO1	3.97	3.99
TR023	Non-Crown	Pb	blood	66,XY	positive	Normal male; no abnormalities in phenotype	Przewalski's horse	3.98	0.0565685	2	MYZO1	3.94	4.02
TR024	Non-Crown	Pb	blood	66,XY	positive	Normal male; no abnormalities in phenotype	Przewalski's horse	3.88	0.0141421	2	MYZO1	3.87	3.89
121580	Crown	Ta	hair	na	positive	Normal male; no abnormalities in phenotype	Zemaitukai	4.9	0.0282843	2	MYZO1	4.88	4.92
76621	Crown	Tb	hair	na	positive	Normal male; no abnormalities in phenotype	Caspian	3.8	0.0282843	2	MYZO1	3.78	3.82
76640	Crown	Tb-1	hair	na	positive	Normal male; no abnormalities in phenotype	Caspian	4.35	0.0141421	2	MYZO1	4.34	4.36
51091	Crown	Tb-d	hair	na	positive	Normal male; no abnormalities in phenotype	Tennessee Walking	4.1	0.169706	2	MYZO1	3.98	4.22
51094	Crown	Tb-d	hair	na	positive	Normal male; no abnormalities in phenotype	Tennessee Walking	4.44	0.0141421	2	MYZO1	4.42	4.44
51100	Crown	Tb-d	hair	na	positive	Normal male; no abnormalities in phenotype	Tennessee Walking	5	0.183848	2	MYZO1	4.87	5.13
51163	Crown	Tb-d	hair	na	positive	Normal male; no abnormalities in phenotype	Tennessee Walking	4.9	0.0141421	2	MYZO1	4.89	4.91
51164	Crown	Tb-d	hair	na	positive	Normal male; no abnormalities in phenotype	Tennessee Walking	4.6	0.0565685	2	MYZO1	4.56	4.64
67394	Crown	Tb-d	hair	na	positive	Normal male; no abnormalities in phenotype	Standardbred	3.8	0.141421	2	MYZO1	3.7	3.9
67395	Crown	Tb-d	hair	na	positive	Normal male; no abnormalities in phenotype	Standardbred	3.6	0.19799	2	MYZO1	3.46	3.74
67396	Crown	Tb-d	hair	na	positive	Normal male; no abnormalities in phenotype	Standardbred	4.8	0.0424264	2	MYZO1	4.77	4.83
67398	Crown	Tb-d	hair	na	positive	Normal male; no abnormalities in phenotype	Standardbred	4.6	0.0141421	2	MYZO1	4.59	4.61
67399	Crown	Tb-d	hair	na	positive	Normal male; no abnormalities in phenotype	Standardbred	4.3	0.240416	2	MYZO1	4.13	4.47
67400	Crown	Tb-d	hair	na	positive	Normal male; no abnormalities in phenotype	Standardbred	6.7	0.0141421	2	MYZO1	6.69	6.71
67401	Crown	Tb-d	hair	na	positive	Normal male; no abnormalities in phenotype	Standardbred	4.61	0.127279	2	MYZO1	4.52	4.7
67402	Crown	Tb-d	hair	na	positive	Normal male; no abnormalities in phenotype	Standardbred	4.52	0.0424264	2	MYZO1	4.49	4.55
BP390	Crown	Tb-d	hair	na	positive	Normal male; no abnormalities in phenotype	Estonian Native	3.8	0.141421	2	MYZO1/MSTN	3.7	3.9
FK003_DV023	Crown	Tb-d	hair	na	positive	Normal male; no abnormalities in phenotype	Thoroughbred	4.18	0.0565685	2	MYZO1	4.14	4.22
FK009_DV029	Crown	Tb-d	hair	na	positive	Normal male; no abnormalities in phenotype	Thoroughbred	4.1	0.0141421	2	MYZO1	4.09	4.11
FK015_DV035	Crown	Tb-d	hair	na	positive	Normal male; no abnormalities in phenotype	Thoroughbred	4.03	0.0141421	2	MYZO1	4.02	4.04
FK024_DV071	Crown	Tb-d	hair	na	positive	Normal male; no abnormalities in phenotype	Thoroughbred	4.22	0.0282843	2	MYZO1	4.2	4.24
FK026_DV073	Crown	Tb-d	hair	na	positive	Normal male; no abnormalities in phenotype	Thoroughbred	4.36	0.0848528	2	MYZO1	4.3	4.42
FK030_DV077	Crown	Tb-d	hair	na	positive	Normal male; no abnormalities in phenotype	Thoroughbred	3.74	0.0424264	2	MYZO1	3.71	3.77
FK034_DV081	Crown	Tb-d	hair	na	positive	Normal male; no abnormalities in phenotype	Thoroughbred	4.25	0.0141421	2	MYZO1	4.24	4.26
FK037_DV084	Crown	Tb-d	hair	na	positive	Normal male; no abnormalities in phenotype	Thoroughbred	4.29	0.0424264	2	MYZO1	4.26	4.32
FK057_DV108	Crown	Tb-d	hair	na	positive	Normal male; no abnormalities in phenotype	Thoroughbred	3.8	0.141421	2	MYZO1	3.7	3.9
FK058_DV109	Crown	Tb-d	hair	na	positive	Normal male; no abnormalities in phenotype	Thoroughbred	3.79	0.0282843	2	MYZO1	3.77	3.81
FK062_DV114	Crown	Tb-d	hair	na	positive	Normal male; no abnormalities in phenotype	Thoroughbred	4.03	0.0424264	2	MYZO1	4	4.06
FK066_DV119	Crown	Tb-d	hair	na	positive	Normal male; no abnormalities in phenotype	Thoroughbred	3.78	0.0282843	2	MYZO1	3.76	3.8
FK074_DV129	Crown	Tb-d	hair	na	positive	Normal male; no abnormalities in phenotype	Thoroughbred	4.09	0.0424264	2	MYZO1	4.06	4.12
FK075_DV130	Crown	Tb-d	hair	na	positive	Normal male; no abnormalities in phenotype	Thoroughbred	3.73	0.0282843	2	MYZO1	3.71	3.75
FK082_DV138	Crown	Tb-d	hair	na	positive	Normal male; no abnormalities in phenotype	Thoroughbred	4.02	0.0141421	2	MYZO1	4.01	4.03
FK085_DV142	Crown	Tb-d	hair	na	positive	Normal male; no abnormalities in phenotype	Thoroughbred	4.01	0.0282843	2	MYZO1	3.99	4.03
FK102_DV217	Crown	Tb-d	hair	na	positive	Normal male; no abnormalities in phenotype	Thoroughbred	4.18	0.0141421	2	MYZO1	4.17	4.19
FK114_DV236	Crown	Tb-d	hair	na	positive	Normal male; no abnormalities in phenotype	Thoroughbred	4.21	0.0141421	2	MYZO1	4.2	4.22
FK120_DV_C	Crown	Tb-d	hair	na	positive	Normal male; no abnormalities in phenotype	Thoroughbred	4.12	0.0282843	2	MYZO1	4.1	4.14
FK122_DV_E	Crown	Tb-d	hair	na	positive	Normal male; no abnormalities in phenotype	Thoroughbred	4.13	0.0424264	2	MYZO1	4.1	4.16
FK126_DV_I	Crown	Tb-d	hair	na	positive	Normal male; no abnormalities in phenotype	Thoroughbred	3.62	0.0282843	2	MYZO1	3.6	3.64
FK189	Crown	Tb-d	hair	na	positive	Normal male; no abnormalities in phenotype	Thoroughbred	3.34	0.0141421	2	MYZO1	3.33	3.35
H016	Crown	Tb-d	blood	64,XY	positive	Normal male; no abnormalities in phenotype	Caspian	4.09	0.0282843	2	MYZO1	4.07	4.11
H017	Crown	Tb-d	blood	64,XY	positive	Normal male; no abnormalities in phenotype	Caspian	4.14	0.0282843	2	MYZO1	4.12	4.16
H023	Crown	Tb-d	blood	64,XY	positive	Normal male; no abnormalities in phenotype	American Quarter Horse	3.71	0.0141421	2	MYZO1	3.7	3.72
H042	Crown	Tb-d	blood	64,XY	positive	Normal male; no abnormalities in phenotype	American Quarter Horse	4.47	0.0282843	2	MYZO1	4.45	4.49
H043	Crown	Tb-d	blood	64,XY	positive	Normal male; no abnormalities in phenotype	American Quarter Horse	4.43	0.0424264	2	MYZO1	4.4	4.46
H044	Crown	Tb-d	blood	64,XY	positive	Normal male; no abnormalities in phenotype	American Quarter Horse	4.6	0.0707107	2	MYZO1	4.55	4.65
H045	Crown	Tb-d	blood	64,XY	positive	Normal male; no abnormalities in phenotype	American Quarter Horse	4.68	0.0707107	2	MYZO1	4.63	4.73
H046	Crown	Tb-d	blood	64,XY	positive	Normal male; no abnormalities in phenotype	American Quarter Horse	4.32	0.0282843	2	MYZO1	4.3	4.34
H047	Crown	Tb-d	blood	64,XY	positive	Normal male; no abnormalities in phenotype	American Quarter Horse	4.54	0.0565685	2	MYZO1	4.5	4.58
H048	Crown	Tb-d	blood	64,XY	positive	Normal male; no abnormalities in phenotype	American Quarter Horse	4	0.0141421	2	MYZO1	3.99	4.01
H049	Crown	Tb-d	blood	64,XY	positive	Normal male; no abnormalities in phenotype	Paint	4.26	0.0282843	2	MYZO1	4.24	4.28
H050	Crown	Tb-d	blood	64,XY	positive	Normal male; no abnormalities in phenotype	Quarter-Morgan mix	4.12	0.0424264	2	MYZO1	4.09	4.15
H070	Crown	Tb-d	blood	64,XY	positive	Normal male; no abnormalities in phenotype	American Quarter Horse	3.36	0.0282843	2	MYZO1	3.34	3.38
H292	Crown	Tb-d	blood	64,XY	positive	Normal male; no abnormalities in phenotype	American Quarter Horse	3.9	0.0707107	2	MYZO1	3.85	3.95
H293	Crown	Tb-d	blood	64,XY	positive	Normal male; no abnormalities in phenotype	American Quarter Horse	3.98	0.0141421	2	MYZO1	3.97	3.99
H295	Crown	Tb-d	blood	64,XY	positive	Normal male; no abnormalities in phenotype	American Quarter Horse	5.3	0.141421	2	MYZO1	5.2	5.4
H296	Crown	Tb-d	blood	64,XY	positive	Normal male; no abnormalities in phenotype	American Quarter Horse	4.78	0.0989949	2	MYZO1	4.71	4.85
H297	Crown	Tb-d	blood	64,XY	positive	Normal male; no abnormalities in phenotype	American Quarter Horse	5.32	0.0424264	2	MYZO1	5.29	5.35
H335	Crown	Tb-d	blood	64,XY	positive	Normal male; no abnormalities in phenotype	Caspian	3.86	0.0141421	2	MYZO1	3.85	3.87
H337	Crown	Tb-d	blood	64,XY	positive	Normal male; no abnormalities in phenotype	American Quarter Horse	3.78	0.0141421	2	MYZO1	3.77	3.79
H343	Crown	Tb-d	blood	64,XY	positive	Normal male; no abnormalities in phenotype	American Quarter Horse	3.91	0.0141421	2	MYZO1	3.9	3.92
H346	Crown	Tb-d	blood	64,XY	positive	Normal male; no abnormalities in phenotype	American Quarter Horse	3.92	0.0282843	2	MYZO1	3.9	3.94
H400	Crown	Tb-d	blood	64,XY	positive	Normal male; no abnormalities in phenotype	American Quarter Horse	3.985	0.23445	4	MYZO1	3.68	4.21	4.12	3.93
H401	Crown	Tb-d	blood	64,XY	positive	Normal male; no abnormalities in phenotype	American Quarter Horse	4.41	0.0141421	2	MYZO1	4.4	4.42
H410	Crown	Tb-d	blood	64,XY	positive	Normal male; no abnormalities in phenotype	American Quarter Horse	3.67	0.0282843	2	MYZO1	3.65	3.69
H446	Crown	Tb-d	blood	64,XY	positive	Normal male; no abnormalities in phenotype	American Quarter Horse	3.93	0.0424264	2	MYZO1	3.9	3.96
H593	Crown	Tb-d	blood	64,XY	positive	Normal male; no abnormalities in phenotype	American Quarter Horse	4.24	0.0282843	2	MYZO1	4.22	4.26
H907	Crown	Tb-d	blood	64,XY	positive	Normal male; no abnormalities in phenotype	American Quarter Horse	3.78	0.0707107	2	MYZO1	3.73	3.83
STO-0015	Crown	Tb-d	blood	na	positive	Normal male; no abnormalities in phenotype	Thoroughbred	3.84	0.0565685	2	MYZO1	3.8	3.88
STO-0021	Crown	Tb-d	blood	na	positive	Normal male; no abnormalities in phenotype	Thoroughbred	4.31	0.0282843	2	MYZO1	4.29	4.33
STO-0023	Crown	Tb-d	blood	na	positive	Normal male; no abnormalities in phenotype	Thoroughbred	4.03	0.0424264	2	MYZO1	4	4.06
STO-0041	Crown	Tb-d	blood	na	positive	Normal male; no abnormalities in phenotype	Thoroughbred	3.81	0.0707107	2	MYZO1	3.76	3.86
STO-0103	Crown	Tb-d	blood	na	positive	Normal male; no abnormalities in phenotype	Thoroughbred	4.22	0.0282843	2	MYZO1	4.2	4.24
STO-0173	Crown	Tb-d	blood	na	positive	Normal male; no abnormalities in phenotype	Thoroughbred	4.47	0.0989949	2	MYZO1	4.4	4.54
STO-0177	Crown	Tb-d	blood	na	positive	Normal male; no abnormalities in phenotype	Thoroughbred	4.7	0.113137	2	MYZO1	4.62	4.78
STO-0181	Crown	Tb-d	blood	na	positive	Normal male; no abnormalities in phenotype	Thoroughbred	4.23	0.0707107	2	MYZO1	4.18	4.28
STO-0183	Crown	Tb-d	blood	na	positive	Normal male; no abnormalities in phenotype	Thoroughbred	3.02	0.0424264	2	MYZO1	3	3.06
STO-0185	Crown	Tb-d	blood	na	positive	Normal male; no abnormalities in phenotype	Thoroughbred	2.21	0.0408248	4	MYZO1	2.2	2.19	2.18	2.27
STO-0187	Crown	Tb-d	blood	na	positive	Normal male; no abnormalities in phenotype	Thoroughbred	2.49	0.0408248	4	MYZO1	2.45	2.53	2.46	2.52
STO-0191	Crown	Tb-d	blood	na	positive	Normal male; no abnormalities in phenotype	Thoroughbred	3.43	0.0424264	2	MYZO1	3.4	3.46
STO-0193	Crown	Tb-d	blood	na	positive	Normal male; no abnormalities in phenotype	Thoroughbred	3.45	0.0282843	2	MYZO1	3.43	3.47
STO-0195	Crown	Tb-d	blood	na	positive	Normal male; no abnormalities in phenotype	Thoroughbred	3.15	0.0707107	2	MYZO1	3.1	3.2
STO-0203	Crown	Tb-d	blood	na	positive	Normal male; no abnormalities in phenotype	Thoroughbred	1.88	0.0316228	4	MYZO1	1.87	1.9	1.86	1.93
STO-0209	Crown	Tb-d	blood	na	positive	Normal male; no abnormalities in phenotype	Thoroughbred	2.5	0.0141421	2	MYZO1	2.49	2.51
STO-0217	Crown	Tb-d	blood	na	positive	Normal male; no abnormalities in phenotype	Thoroughbred	3.29	0.0989949	2	MYZO1	3.22	3.36
STO-0219	Crown	Tb-d	blood	na	positive	Normal male; no abnormalities in phenotype	Thoroughbred	3.74	0.0565685	2	MYZO1	3.7	3.78
STO-0221	Crown	Tb-d	blood	na	positive	Normal male; no abnormalities in phenotype	Thoroughbred	4.16	0.0424264	2	MYZO1	4.13	4.19
STO-0227	Crown	Tb-d	blood	na	positive	Normal male; no abnormalities in phenotype	Thoroughbred	3	0.0141421	2	MYZO1	2.99	3.01
STO-0235	Crown	Tb-d	blood	na	positive	Normal male; no abnormalities in phenotype	Thoroughbred	4.05	0.0424264	2	MYZO1	4.02	4.08
STO-0239	Crown	Tb-d	blood	na	positive	Normal male; no abnormalities in phenotype	Thoroughbred	2.68	0.127279	2	MYZO1	2.59	2.77
21151	Crown	Tb-o	hair	na	positive	Normal male; no abnormalities in phenotype	Heck horse	5	0.0282843	2	MYZO1	4.98	5.02
21152	Crown	Tb-o	hair	na	positive	Normal male; no abnormalities in phenotype	Heck horse	5.2	0.19799	2	MYZO1	5.06	5.34
59872	Crown	Tb-o	hair	na	positive	Normal male; no abnormalities in phenotype	Heck horse	5.1	0.141421	2	MYZO1	5	5.2
64064	Crown	Tb-o	hair	na	positive	Normal male; no abnormalities in phenotype	Heck horse	4.3	0.113137	2	MYZO1	4.22	4.38
68983	Crown	Tb-o	hair	na	positive	Normal male; no abnormalities in phenotype	Heck horse	4.6	0.141421	2	MYZO1	4.5	4.7
121577	Crown	Tb-o	hair	na	positive	Normal male; no abnormalities in phenotype	Zemaitukai	4.35	0.0424264	2	MYZO1	4.32	4.38
121578	Crown	Tb-o	hair	na	positive	Normal male; no abnormalities in phenotype	Zemaitukai	4.8	0.0424264	2	MYZO1	4.77	4.83
121583	Crown	Tb-o	hair	na	positive	Normal male; no abnormalities in phenotype	Zemaitukai	4.7	0.0565685	2	MYZO1	4.66	4.74
121584	Crown	Tb-o	hair	na	positive	Normal male; no abnormalities in phenotype	Zemaitukai	4.15	0.0565685	2	MYZO1	4.11	4.19
BP001	Crown	Tb-o	blood	64,XY	positive	Normal male; no abnormalities in phenotype	Miniature Horse	3.7	0.0424264	2	MYZO1	3.67	3.73
BP002	Crown	Tb-o	blood	64,XY	positive	Normal male; no abnormalities in phenotype	Miniature Horse	4.18	0.0848528	2	MYZO1	4.12	4.24
BP372	Crown	Tb-o	hair	na	positive	Normal male; no abnormalities in phenotype	Estonian Native	3.8	0.0424264	2	MYZO1	3.77	3.83
BP395	Crown	Tb-o	hair	na	positive	Normal male; no abnormalities in phenotype	Estonian Native	4	0.0141421	2	MYZO1	3.99	4.01
BP396	Crown	Tb-o	hair	na	positive	Normal male; no abnormalities in phenotype	Estonian Native	3.8	0.0565685	2	MYZO1	3.76	3.84
H051	Crown	Tb-o	blood	64,XY	positive	Normal male; no abnormalities in phenotype	American Quarter Horse	4.6	0.141421	2	MYZO1	4.5	4.7
H052	Crown	Tb-o	blood	64,XY	positive	Normal male; no abnormalities in phenotype	American Quarter Horse	3.66	0.0565685	2	MYZO1	3.62	3.7
H300	Crown	Tb-o	blood	64,XY	positive	Normal male; no abnormalities in phenotype	American Quarter Horse	4.6	0.141421	2	MYZO1	4.5	4.7
STO-0095	Crown	Tb-o	blood	64,XY	positive	Normal male; no abnormalities in phenotype	Thoroughbred	3.68	0.0282843	2	MYZO1	3.66	3.7
TR010	Crown	Tb-o	hair	na	positive	Normal male; no abnormalities in phenotype	Lipizzan	4	0.0707107	2	MYZO1	3.95	4.05
TR011	Crown	Tb-o	hair	na	positive	Normal male; no abnormalities in phenotype	Lipizzan	3.76	0.0424264	2	MYZO1	3.73	3.79
TR012	Crown	Tb-o	hair	na	positive	Normal male; no abnormalities in phenotype	Lipizzan	3.95	0.0707107	2	MYZO1	3.9	4
BP276	Crown	Tu	hair	na	positive	Normal male; no abnormalities in phenotype	Estonian Native	3.57	0.0848528	2	MYZO1	3.51	3.63
BP277	Crown	Tu	hair	na	positive	Normal male; no abnormalities in phenotype	Estonian Native	4.7	0.0636396	2	MYZO1	4.66	4.75
BP312	Crown	Tu	hair	na	positive	Normal male; no abnormalities in phenotype	Estonian Native	29	0.0316228	4	MYZO1	28.96	29.02	28.99	29.03
BP313	Crown	Tu	hair	na	positive	Normal male; no abnormalities in phenotype	Estonian Native	3.9	0.0282843	2	MYZO1	3.88	3.92
BP365	Crown	Tu	hair	na	positive	Normal male; no abnormalities in phenotype	Estonian Native	4.22	0.0565685	2	MYZO1	4.18	4.26
BP379	Crown	Tu	hair	na	positive	Normal male; no abnormalities in phenotype	Estonian Native	5.5	0.0707107	2	MYZO1	5.5	5.6
BP380	Crown	Tu	hair	na	positive	Normal male; no abnormalities in phenotype	Estonian Native	5.5	0.226274	2	MYZO1	5.34	5.66
BP392	Crown	Tu	hair	na	positive	Normal male; no abnormalities in phenotype	Estonian Native	4.4	0.155563	2	MYZO1	4.29	4.51
YT007	Non-Crown	Y	hair	na	positive	Normal male; no abnormalities in phenotype	Yakutian	3.95	0.169706	2	MYZO1	3.83	4.07
YT024	Non-Crown	Y	hair	na	positive	Normal male; no abnormalities in phenotype	Yakutian	4.11	0.169706	2	MYZO1	3.99	4.23
YT032	Non-Crown	Y	hair	na	positive	Normal male; no abnormalities in phenotype	Yakutian	3.55	0.0848528	2	MYZO1	3.49	3.61
H217	n/a	n/a	blood	64,XY	positive	Unilateral cryptorchid	American Quarter Horse	3.51	0.0282843	2	MYZO1	3.49	3.53
H221	n/a	n/a	blood	64,XY	positive	Unilateral cryptorchid	American Quarter Horse	5.2	0.0424264	2	MYZO1	5.17	5.23
H222	n/a	n/a	blood	64,XY	positive	Unilateral cryptorchid	American Quarter Horse	6.8	0.22891	4	MYZO1	6.49	7.03	6.79	6.89
H335	n/a	n/a	blood	64,XY	positive	Unilateral cryptorchid	American Quarter Horse	3.86	0.0424264	2	MYZO1	3.83	3.89
H373	n/a	n/a	blood	64,XY	positive	Unilateral cryptorchid	American Quarter Horse	3.22	0.202485	4	MYZO1	3.18	3.51	3.15	3.04
H390	n/a	n/a	blood	64,XY	positive	Bilateral cryptorchid	American Quarter Horse	4.4	0.0141421	2	MYZO1	4.39	4.41
H441	n/a	n/a	blood	64,XY	positive	Bilateral cryptorchid	American Quarter Horse	3.82	0.0282843	2	MYZO1	3.8	3.84
H447	n/a	n/a	blood	64,XY	positive	Unilateral cryptorchid	American Quarter Horse	3.6	0.0565685	2	MYZO1	3.56	3.64
H451	n/a	n/a	blood	64,XY	positive	Bilateral cryptorchid	American Quarter Horse	3.52	0.0141421	2	MYZO1	3.51	3.53
H487	n/a	n/a	blood	64,XY	positive	Unilateral cryptorchid	American Quarter Horse	3.83	0.0424264	2	MYZO1	3.8	3.86
H513	n/a	n/a	blood	64,XY	positive	Unilateral cryptorchid	American Quarter Horse	3.66	0.00707107	2	MYZO1	3.65	3.66
H528	n/a	n/a	blood	64,XY	positive	Unilateral cryptorchid	American Quarter Horse	4.2	0.0282843	2	MYZO1	4.18	4.22
H571	n/a	n/a	blood	64,XY	positive	Unilateral cryptorchid	American Quarter Horse	3.63	0.0989949	2	MYZO1	3.56	3.7
H572	n/a	n/a	blood	64,XY	positive	Unilateral cryptorchid	American Quarter Horse	3.8	0.0565685	2	MYZO1	3.76	3.84
H573	n/a	n/a	blood	64,XY	positive	Unilateral cryptorchid	American Quarter Horse	5.5	0.0707107	2	MYZO1	5.45	5.55
H582	n/a	n/a	blood	64,XY	positive	Unilateral cryptorchid	American Quarter Horse	4.17	0.113137	2	MYZO1	4.09	4.25
H596	n/a	n/a	blood	64,XY	positive	Unilateral cryptorchid	American Quarter Horse	3.85	0.0282843	2	MYZO1	3.83	3.87
H614	n/a	n/a	blood	64,XY	positive	Bilateral cryptorchid	American Quarter Horse	4.23	0.0424264	2	MYZO1	4.2	4.26
H615	n/a	n/a	blood	64,XY	positive	Unilateral cryptorchid	American Quarter Horse	4.47	0.0282843	2	MYZO1	4.45	4.49
H616	n/a	n/a	blood	64,XY	positive	Unilateral cryptorchid	American Quarter Horse	4.25	0.0707107	2	MYZO1	4.2	4.3
H638	n/a	n/a	blood	64,XY	positive	Bilateral cryptorchid	American Quarter Horse	4.44	0.0707107	2	MYZO1	4.39	4.49
H640	n/a	n/a	blood	64,XY	positive	Unilateral cryptorchid	American Quarter Horse	4.24	0.0424264	2	MYZO1	4.21	4.27
H643	n/a	n/a	blood	64,XY	positive	Unilateral cryptorchid	American Quarter Horse	3.9	0.0282843	2	MYZO1	3.88	3.92
H646	n/a	n/a	blood	64,XY	positive	Bilateral cryptorchid	American Quarter Horse	3.64	0.0707107	2	MYZO1	3.59	3.69
H949	n/a	n/a	blood	64,XY	negative	Female, SRY-negative sex reversal	Appaloosa	4.6	0.0282843	2	MYZO1	4.58	4.62
H089	n/a	n/a	blood	64,XY	negative	Female, SRY-negative sex reversal	Arabian	3.72	0.0424264	2	MYZO1	3.69	3.75
H266	n/a	n/a	blood	64,XY	negative	Female, SRY-negative sex reversal	Arabian	3.96	0.0424264	2	MYZO1	3.93	3.99
H184	n/a	n/a	blood	64,XY	negative	Female, SRY-negative sex reversal	American American Quarter Horse	3.57	0.0707107	2	MYZO1	3.52	3.62
H909	n/a	n/a	blood	64,XY	negative	Female, SRY-negative sex reversal	American American Quarter Horse	4.2	0.0141421	2	MYZO1	4.19	4.21
H360	n/a	n/a	blood	64,XY	negative	Female, SRY-negative sex reversal	Standardbred	3.71	0.00707107	2	MYZO1	3.7	3.71
H947	n/a	n/a	blood	64,XY	negative	Female, SRY-negative sex reversal	Tennessee Walking Horse	4.7	0.0282843	2	MYZO1	4.68	4.72
H199	n/a	n/a	blood	64,XY	negative	Female, SRY-negative sex reversal	Thoroughbred	3.36	0.0989949	2	MYZO1	3.29	3.43
H227	n/a	n/a	blood	64,XY	negative	Female, SRY-negative sex reversal	Thoroughbred	3.96	0.0565685	2	MYZO1	3.92	4
H748	n/a	n/a	blood	64,XY	negative	Female, SRY-negative sex reversal	Thoroughbred	4.72	0.0424264	2	MYZO1	4.69	4.75
H844	n/a	n/a	blood	64,XY	negative	Female, SRY-negative sex reversal	Thoroughbred	4.34	0.0282843	2	MYZO1	4.32	4.36
H921	n/a	n/a	blood	64,XY	negative	Female, SRY-negative sex reversal	Thoroughbred	5.5	0.0282843	2	MYZO1	5.48	5.52
H806	n/a	n/a	blood	64,XY	positive	Female-like, SRY-positive sex reversal	Appaloosa	3.9	0.0282843	2	MYZO1	3.87	3.91
H169	n/a	n/a	blood	64,XY	positive	Female-like, SRY-positive sex reversal	Appaloosa	3.66	0.0282843	2	MYZO1	3.64	3.68
H252	n/a	n/a	blood	64,XY	positive	Female-like, SRY-positive sex reversal	Mixed Warmblood	3.96	0.0707107	2	MYZO1	3.91	4.01
H038	n/a	n/a	blood	64,XY	positive	Female-like, SRY-positive sex reversal	American American Quarter Horse	3.91	0.0282843	2	MYZO1	3.89	3.93
H348	n/a	n/a	blood	64,XY	positive	Female-like, SRY-positive sex reversal	Standardbred	3.72	0.0424264	2	MYZO1	3.69	3.75
H369	n/a	n/a	blood	64,XY	positive	Female-like, SRY-positive sex reversal	Standardbred	4.35	0.0848528	2	MYZO1	4.29	4.41
H224	n/a	n/a	blood	64,XYdel	negative	Female-like, SRY-positive sex reversal	Thoroughbred	(-)	n/a	2	MYZO1	n/a	n/a
H737	n/a	n/a	blood	64,XY	positive	Intersex	American American Quarter Horse	4.31	0.0424264	2	MYZO1	4.28	4.34
H826	n/a	n/a	blood	64,XY	positive	Intersex	American American Quarter Horse	3.99	0.00707107	2	MYZO1	3.98	3.99
H145	n/a	n/a	blood	64,XY	positive	Intersex	American American Quarter Horse	3.25	0.127279	2	MYZO1	3.16	3.34
H423	n/a	n/a	blood	64,XY	positive	Intersex	American American Quarter Horse	3.75	0.0848528	2	MYZO1	3.69	3.81
H690	n/a	n/a	blood	64,XYdel	negative	Intersex	American American Quarter Horse	(-)	n/a	2	MYZO1	n/a	n/a
H543	n/a	n/a	blood	64,XY	positive	Intersex	Standardbred	3.86	0.0565685	2	MYZO1	3.82	3.9
H545	n/a	n/a	blood	64,XY	positive	Intersex	Standardbred	5.3	0.0848528	2	MYZO1	5.26	5.38
H544	n/a	n/a	blood	64,XY	positive	Intersex	Tennessee Walking Horse	3.8	0.0424264	2	MYZO1	3.77	3.83
H141	n/a	n/a	blood	64,XYdel	negative	Intersex	Thoroughbred	(-)	n/a	2	MYZO1	n/a	n/a
H546	n/a	n/a	blood	64,XYdel	negative	Intersex	Thoroughbred	(-)	n/a	2	MYZO1	n/a	n/a
H172	n/a	n/a	blood	64, XY	positive	Subfertile; idiopathic	Arabian	3.72	0.0424264	2	MYZO1	3.69	3.75
H206	n/a	n/a	blood	64, XY	positive	Sterile; normal sperm count but 97% of sperm abnormal. Low motility, abnormal morphology	Arabian	3.93	0.0282843	2	MYZO1	3.91	3.95
H255	n/a	n/a	blood	64, XY	positive	Subfertile; idiopathic	Arabian	3.96	0.0282843	2	MYZO1	3.94	3.98
H284	n/a	n/a	blood	64, XY	positive	Subfertile; idiopathic	Arabian	3.96	0.0141421	2	MYZO1	3.95	3.97
H320	n/a	n/a	blood	64,XY	positive	Sterile; azoospermia	Connemera	2.9	0.0141421	2	MYZO1	2.89	2.91
H343	n/a	n/a	blood	64, XY	positive	Subfertile; low sperm count	American American Quarter Horse	3.91	0.0565685	2	MYZO1	3.87	3.95
H620	n/a	n/a	blood	64,XY	positive	Sterile; azoospermia	Appaloosa	4.32	0.0141421	2	MYZO1	4.31	4.33
H653	n/a	n/a	blood	64, XY	positive	Subfertile; abnormal sperm motility and morphology	Arabian	3.96	0.0424264	2	MYZO1	3.93	3.99
H693	n/a	n/a	blood	64, XY	positive	Subfertile; idiopathic	Arabian	4.03	0.00707107	2	MYZO1	4.02	4.03
H726	n/a	n/a	blood	64,XY	positive	Subfertile; idiopathic	Standardbred	4.35	0	2	MYZO1	4.35	4.35
H787	n/a	n/a	blood	64, XY;t(Y;13p)	positive	Sterile; azoospermia	Fresian	2.62	0.0141421	2	MYZO1	2.61	2.63
H962	n/a	n/a	blood	64,XY	positive	Sterile; azoospermia, small testes	Arabian	4.73	0.0282843	2	MYZO1	4.71	4.75
H963	n/a	n/a	blood	64,XY;t(12q;25q),der(12p)	positive	Subfertile; small testes; chromosomal abnormality	Arabian	5.86	0.0989949	2	MYZO1	5.79	5.93
H004	n/a	n/a	blood	64,XY	positive	Subfertile; segmental aplasia, partially missing epididymis	American American Quarter Horse	3.81	0.0141421	2	MYZO1	3.8	3.82
H396	n/a	n/a	blood	64, XY	positive	Fertile; donor for SCNT	American American Quarter Horse	4.52	0.0424264	2	MYZO1	4.49	4.55
H391	n/a	n/a	blood	64, XY	positive	Subfertile; low motility	American American Quarter Horse	4.41	0.0282843	2	MYZO1	4.39	4.43
H392	n/a	n/a	blood	64, XY	positive	Subfertile; low motility	American American Quarter Horse	4.09	0.0565685	2	MYZO1	4.05	4.13
H393	n/a	n/a	blood	64, XY	positive	Subfertile; low motility	American American Quarter Horse	4.32	0.0424264	2	MYZO1	4.29	4.35
H394	n/a	n/a	blood	64, XY	positive	Subfertile; low motility	American American Quarter Horse	4.45	0.0848528	2	MYZO1	4.39	4.51
H395	n/a	n/a	blood	64, XY	positive	Subfertile; low motility	American American Quarter Horse	4.44	0.0707107	2	MYZO1	4.39	4.49

## Sheet: HSFY 
Table S1.4: Composite information for all 289 horses involved in this study together with detailed results of all ddPCR experiments for HSFY
Sample ID	Y Haplogroup	Y Haplotype	Sample Type	Karyotype	SRY PCR	Phenotype	Breed	Mean HSFY CN	Total SD	# of replicates	Reference Used	CN Replicate 1	CN Replicate 2	CN replicate 3	CN Replicate 4	CN Replicate 5	CN Replicate 6	CN Replicate 7	CN Replicate 8	CN Replicate 9	CN Replicate 10	CN Replicate 11	CN Replicate 12	CN Replicate 13	CN Replicate 14	CN Replicate 15	CN Replicate 16	CN Replicate 17	CN Replicate 18	CN Replicate 19	CN Replicate 20	CN Replicate 21	CN Replicate 22	CN Replicate 23	CN Replicate 24	CN Replicate 25	CN Replicate 26	CN Replicate 27	CN Replicate 28	CN Replicate 29	CN Replicate 30
BRAVO	Crown	Tb-d	blood	64,XY	positive	Normal male; no abnormalities in phenotype	Thoroughbred	1.035	0.0931721	30	MYZO1/MSTN	0.97	1.11	0.99	1.02	1.01	0.95	1	0.89	1.13	1.03	1.05	0.98	0.97	1.01	1.05	1.2	0.89	0.97	1.16	1.02	1.07	0.99	0.97	1.19	1.22	1.16	0.89	1	0.99	1.17
23346	Crown	Ad	hair	na	positive	Normal male; no abnormalities in phenotype	Dales Pony	0.88	0.0141421	2	MYZO1	0.87	0.89
23347	Crown	Ad	hair	na	positive	Normal male; no abnormalities in phenotype	Dales Pony	0.87	0.0424264	2	MYZO1	0.85	0.91
23348	Crown	Ad	hair	na	positive	Normal male; no abnormalities in phenotype	Dales Pony	0.94	0.0282843	2	MYZO1	0.92	0.96
24109	Crown	Ad	hair	na	positive	Normal male; no abnormalities in phenotype	Dales Pony	0.47	0.0365148	4	MYZO1	0.43	0.49	0.51	0.45
70858	Crown	Ad	hair	na	positive	Normal male; no abnormalities in phenotype	Suffolk Punch	0.91	0.0282843	2	MYZO1	0.89	0.93
70980	Crown	Ad	hair	na	positive	Normal male; no abnormalities in phenotype	Suffolk Punch	0.88	0.0282843	2	MYZO1	0.86	0.9
70981	Crown	Ad	hair	na	positive	Normal male; no abnormalities in phenotype	Suffolk Punch	1.14	0.0424264	2	MYZO1	1.11	1.17
73901	Crown	Ad	hair	na	positive	Normal male; no abnormalities in phenotype	Suffolk Punch	1.04	0.0424264	2	MYZO1	1.01	1.07
74413	Crown	Ad	hair	na	positive	Normal male; no abnormalities in phenotype	Suffolk Punch	1.09	0.0282843	2	MYZO1	1.07	1.11
74836	Crown	Ad	hair	na	positive	Normal male; no abnormalities in phenotype	Suffolk Punch	1.18	0.0141421	2	MYZO1	1.17	1.19
74837	Crown	Ad	hair	na	positive	Normal male; no abnormalities in phenotype	Suffolk Punch	1	0.0424264	2	MYZO1	0.97	1.03
75052	Crown	Ad	hair	na	positive	Normal male; no abnormalities in phenotype	Suffolk Punch	0.94	0.0282843	2	MYZO1	0.92	0.96
BP280	Crown	Ad	hair	na	positive	Normal male; no abnormalities in phenotype	Estonian Native	0.89	0.0707107	2	MYZO1	0.84	0.94
BP282	Crown	Ad	hair	na	positive	Normal male; no abnormalities in phenotype	Estonian Native	0.88	0.0282843	2	MYZO1	0.86	0.9
BP314	Crown	Ad	hair	na	positive	Normal male; no abnormalities in phenotype	Estonian Native	2.6	0.0483046	4	MYZO1	2.64	2.53	2.61	2.62
BP315	Crown	Ad	hair	na	positive	Normal male; no abnormalities in phenotype	Estonian Native	0.96	0.0282843	2	MYZO1	0.94	0.98
BP388	Crown	Ad	hair	na	positive	Normal male; no abnormalities in phenotype	Estonian Native	0.99	0.0141421	2	MYZO1	0.98	1
BP389	Crown	Ad	hair	na	positive	Normal male; no abnormalities in phenotype	Estonian Native	0.68	0.0282843	2	MYZO1	0.66	0.7
H061	Crown	Ad	blood	64,XY	positive	Normal male; no abnormalities in phenotype	American Quarter Horse	1.14	0.0707107	2	MYZO1	1.09	1.19
H294	Crown	Ad	blood	64,XY	positive	Normal male; no abnormalities in phenotype	American Quarter Horse	1.08	0.0282843	2	MSTN	1.06	1.1
H787	Crown	Ad	blood	64,XY	positive	Normal male; no abnormalities in phenotype	Friesian	0.85	0.0141421	2	MYZO1	0.84	0.86
TR007	Crown	Ad	hair	na	positive	Normal male; no abnormalities in phenotype	Haflinger	1	0.0141421	2	MYZO1	0.99	1.01
TR008	Crown	Ad	hair	na	positive	Normal male; no abnormalities in phenotype	Haflinger	0.97	0.0282843	2	MYZO1	0.95	0.99
TR009	Crown	Ad	hair	na	positive	Normal male; no abnormalities in phenotype	Noriker	1.07	0.0141421	2	MYZO1	1.06	1.08
H334	Crown	Am	blood	64,XY	positive	Normal male; no abnormalities in phenotype	Caspian	0.98	0.0141421	2	MYZO1	0.97	0.99
22443	Crown	Ao	hair	na	positive	Normal male; no abnormalities in phenotype	Arabian	1.12	0.0565685	2	MYZO1	1.08	1.16
22456	Crown	Ao	hair	na	positive	Normal male; no abnormalities in phenotype	Arabian	1.25	0.0707107	2	MYZO1	1.2	1.3
H172	Crown	Ao	blood	64,XY	positive	Normal male; no abnormalities in phenotype	Arabian	1.11	0.0424264	2	MSTN	1.07	1.13
H206	Crown	Ao	blood	64,XY	positive	Normal male; no abnormalities in phenotype	Arabian	0.98	0.0141421	2	MSTN	0.97	0.99
H255	Crown	Ao	blood	64,XY	positive	Normal male; no abnormalities in phenotype	Arabian	0.98	0.0282843	2	MSTN	1	0.96
H284	Crown	Ao	blood	64,XY	positive	Normal male; no abnormalities in phenotype	Arabian	0.97	0.0282843	2	MSTN	0.95	0.99
H469	Crown	Ao	blood	64,XY	positive	Normal male; no abnormalities in phenotype	Arabian	0.53	0.0141421	2	MYZO1	0.52	0.54
H634	Crown	Ao	blood	64,XY	positive	Normal male; no abnormalities in phenotype	Arabian	1.12	0.0282843	2	MYZO1	1.1	1.14
H653	Crown	Ao	blood	64,XY	positive	Normal male; no abnormalities in phenotype	Arabian	1.03	0.0424264	2	MYZO1	1	1.06
H674	Crown	Ao	blood	64,XY	positive	Normal male; no abnormalities in phenotype	Arabian	1.07	0.0565685	2	MYZO1	1.03	1.11
H693	Crown	Ao	blood	64,XY	positive	Normal male; no abnormalities in phenotype	Arabian	1.09	0.0282843	2	MYZO1	1.07	1.11
H728	Crown	Ao	blood	64,XY	positive	Normal male; no abnormalities in phenotype	Arabian	1.07	0.0707107	2	MYZO1	1.02	1.12
TR001	Crown	Ao	hair	na	positive	Normal male; no abnormalities in phenotype	Lipizzan	0.88	0.0565685	2	MYZO1	0.84	0.92
TR002	Crown	Ao	hair	na	positive	Normal male; no abnormalities in phenotype	Lipizzan	0.92	0.0282843	2	MYZO1	0.9	0.94
TR003	Crown	Ao	hair	na	positive	Normal male; no abnormalities in phenotype	Lipizzan	0.78	0.0141421	2	MYZO1	0.77	0.79
TR004	Crown	Ao	hair	na	positive	Normal male; no abnormalities in phenotype	Noriker	0.99	0.0141421	2	MYZO1	0.98	1
TR005	Crown	Ao	hair	na	positive	Normal male; no abnormalities in phenotype	Noriker	0.94	0.0282843	2	MYZO1	0.92	0.96
TR006	Crown	Ao	hair	na	positive	Normal male; no abnormalities in phenotype	Noriker	0.91	0.0565685	2	MYZO1	0.87	0.95
BP306	Non-Crown	Domwest1	blood	64,XY	positive	Normal male; no abnormalities in phenotype	Mongolian Horse	0.87	0.0707107	2	MYZO1	0.82	0.92
BP287	Non-Crown	Domwest3	blood	64,XY	positive	Normal male; no abnormalities in phenotype	Mongolian Horse	0.96	0.0141421	2	MYZO1	0.95	0.97
BP298	Non-Crown	Domwest3	blood	64,XY	positive	Normal male; no abnormalities in phenotype	Mongolian Horse	0.98	0.0282843	2	MYZO1	0.96	1
BP304	Non-Crown	Domwest3	blood	64,XY	positive	Normal male; no abnormalities in phenotype	Mongolian Horse	0.93	0.0282843	2	MYZO1	0.91	0.95
BP309	Non-Crown	Domwest3	blood	64,XY	positive	Normal male; no abnormalities in phenotype	Mongolian Horse	0.97	0.0424264	2	MYZO1	0.94	1
BP310	Non-Crown	Domwest3	blood	64,XY	positive	Normal male; no abnormalities in phenotype	Mongolian Horse	0.89	0.0141421	2	MYZO1	0.88	0.9
121576	Non-Crown	Domwest4	hair	na	positive	Normal male; no abnormalities in phenotype	Zemaitukai	0.87	0.0424264	2	MYZO1	0.84	0.9
121579	Non-Crown	Domwest4	hair	na	positive	Normal male; no abnormalities in phenotype	Zemaitukai	0.74	0.0496655	4	MYZO1	0.68	0.8	0.75	0.73
121581	Non-Crown	Domwest4	hair	na	positive	Normal male; no abnormalities in phenotype	Zemaitukai	0.91	0.0282843	2	MYZO1	0.89	0.93
121587	Non-Crown	Domwest4	hair	na	positive	Normal male; no abnormalities in phenotype	Zemaitukai	0.95	0.0282843	2	MYZO1	0.93	0.97
121589	Non-Crown	Domwest4	hair	na	positive	Normal male; no abnormalities in phenotype	Zemaitukai	0.98	0.0141421	2	MYZO1	0.97	0.99
BP364	Non-Crown	Domwest4	hair	na	positive	Normal male; no abnormalities in phenotype	Estonian Native
BP378	Non-Crown	Domwest4	hair	na	positive	Normal male; no abnormalities in phenotype	Estonian Native	0.79	0.0141421	2	MYZO1	0.78	0.8
BP383	Non-Crown	Domwest4	hair	na	positive	Normal male; no abnormalities in phenotype	Estonian Native	1.09	0.0707107	2	MYZO1	1.04	1.14
BP384	Non-Crown	Domwest4	hair	na	positive	Normal male; no abnormalities in phenotype	Estonian Native	0.99	0.0141421	2	MYZO1	0.98	1
BP385	Non-Crown	Domwest4	hair	na	positive	Normal male; no abnormalities in phenotype	Estonian Native
BP386	Non-Crown	Domwest4	hair	na	positive	Normal male; no abnormalities in phenotype	Estonian Native	0.99	0.0282843	2	MYZO1	0.97	1.01
BP387	Non-Crown	Domwest4	hair	na	positive	Normal male; no abnormalities in phenotype	Estonian Native	0.94	0.0141421	2	MYZO1	0.93	0.95
BP394	Non-Crown	Domwest4	hair	na	positive	Normal male; no abnormalities in phenotype	Estonian Native	0.95	0.0282843	2	MYZO1	0.92	0.96
BP398	Non-Crown	Domwest4	hair	na	positive	Normal male; no abnormalities in phenotype	Estonian Native	1.42	0.161452	4	MYZO1	1.18	1.53	1.48	1.49
BP399	Non-Crown	Domwest4	hair	na	positive	Normal male; no abnormalities in phenotype	Estonian Native	1.23	0.0424264	2	MYZO1	1.2	1.26
BP400	Non-Crown	Domwest4	hair	na	positive	Normal male; no abnormalities in phenotype	Estonian Native	0.94	0.0141421	2	MYZO1	0.93	0.95
102328	Crown	Hs	blood	na	positive	Normal male; no abnormalities in phenotype	Lipizzan	1.02	0.0282843	2	MYZO1	1	1.04
TR013	Crown	Hs	hair	na	positive	Normal male; no abnormalities in phenotype	Lipizzan	1.02	0.0141421	2	MYZO1	1.01	1.03
TR014	Crown	Hs	hair	na	positive	Normal male; no abnormalities in phenotype	Lipizzan	0.89	0.0141421	2	MYZO1	0.88	0.9
TR015	Crown	Hs	hair	na	positive	Normal male; no abnormalities in phenotype	Lipizzan	1	0.0424264	2	MYZO1	0.97	1.03
BP373	Non-Crown	I	blood	64,XY	positive	Normal male; no abnormalities in phenotype	Icelandic Horse	0.92	0.0282843	2	MYZO1	0.9	0.94
BP376	Non-Crown	I	blood	64,XY	positive	Normal male; no abnormalities in phenotype	Icelandic Horse	1.1	0.0141421	2	MYZO1	1.09	1.11
BP377	Non-Crown	I	blood	64,XY	positive	Normal male; no abnormalities in phenotype	Icelandic Horse	1.09	0.0141421	2	MYZO1	1.08	1.1
TR025	Non-Crown	I	blood	64,XY	positive	Normal male; no abnormalities in phenotype	Icelandic Horse	1.02	0.0141421	2	MYZO1	1.01	1.03
TR026	Non-Crown	I	blood	64,XY	positive	Normal male; no abnormalities in phenotype	Icelandic Horse	1	0.0424264	2	MYZO1	0.97	1.03
TR027	Non-Crown	I	blood	64,XY	positive	Normal male; no abnormalities in phenotype	Icelandic Horse	0.92	0.0565685	2	MYZO1	0.88	0.96
TR019	Non-Crown	M	blood	64,XY	positive	Normal male; no abnormalities in phenotype	Mongolian Horse	0.99	0.0282843	2	MYZO1	0.97	1.01
25802	Non-Crown	N	hair	na	positive	Normal male; no abnormalities in phenotype	Shetlandpony	0.91	0.0282843	2	MYZO1	0.89	0.93
45379	Non-Crown	N	hair	na	positive	Normal male; no abnormalities in phenotype	Shetlandpony	1.03	0.0424264	2	MYZO1	1	1.06
TR016	Non-Crown	N	hair	na	positive	Normal male; no abnormalities in phenotype	Shetlandpony	0.96	0.0282843	2	MYZO1	0.94	0.98
TR017	Non-Crown	N	hair	na	positive	Normal male; no abnormalities in phenotype	Shetlandpony	0.91	0.0141421	2	MYZO1	0.9	0.92
TR018	Non-Crown	N	hair	na	positive	Normal male; no abnormalities in phenotype	Shetlandpony	0.91	0.0707107	2	MYZO1	0.86	0.96
BP360	Non-Crown	O	blood	64,XY	positive	Normal male; no abnormalities in phenotype	Mongolian Horse	1.24	0.0282843	2	MYZO1	1.22	1.26
TR020	Non-Crown	O	hair	na	positive	Normal male; no abnormalities in phenotype	Mongolian Horse	0.94	0.0141421	2	MYZO1	0.93	0.95
TR021	Non-Crown	O	hair	na	positive	Normal male; no abnormalities in phenotype	Mongolian Horse	0.84	0.0282843	2	MYZO1	0.82	0.86
TR028	Non-Crown	O	hair	na	positive	Normal male; no abnormalities in phenotype	Yakutian	2.2	0.0294392	4	MYZO1	2.19	2.24	2.17	2.2
KULAN1	Non-Crown	outgroup	blood	na	positive	Normal male; no abnormalities in phenotype	Kulan (Equus hemionus kulan)	1.71	0.136382	4	MYZO1	1.54	1.87	1.74	1.69
KULAN2	Non-Crown	outgroup	blood	na	positive	Normal male; no abnormalities in phenotype	Kulan (Equus hemionus kulan)	1.67	0.0547723	4	MYZO1	1.61	1.73	1.64	1.7
15758	Non-Crown	Pa	hair	na	positive	Normal male; no abnormalities in phenotype	Heck horse	1.17	0.0282843	2	MYZO1	1.15	1.19
21150	Non-Crown	Pa	hair	na	positive	Normal male; no abnormalities in phenotype	Heck horse	1.05	0.0707107	2	MYZO1	1	1.1
TR022	Non-Crown	Pa	blood	66,XY	positive	Normal male; no abnormalities in phenotype	Przewalski's horse	0.94	0.0565685	2	MYZO1	0.9	0.98
14855	Non-Crown	Pb	blood	na	positive	Normal male; no abnormalities in phenotype	Przewalski's horse	1.16	0.0424264	2	MYZO1	1.13	1.19
NO003	Non-Crown	Pb	blood	na	positive	Normal male; no abnormalities in phenotype	Przewalski's horse	1.21	0.0282843	2	MYZO1	1.19	1.23
TR023	Non-Crown	Pb	blood	66,XY	positive	Normal male; no abnormalities in phenotype	Przewalski's horse	0.9	0.0141421	2	MYZO1	0.89	0.91
TR024	Non-Crown	Pb	blood	66,XY	positive	Normal male; no abnormalities in phenotype	Przewalski's horse	0.9	0.0424264	2	MYZO1	0.87	0.93
121580	Crown	Ta	hair	na	positive	Normal male; no abnormalities in phenotype	Zemaitukai	0.95	0.0282843	2	MYZO1	0.93	0.97
76621	Crown	Tb	hair	na	positive	Normal male; no abnormalities in phenotype	Caspian	0.92	0.0282843	2	MYZO1	0.9	0.94
76640	Crown	Tb-1	hair	na	positive	Normal male; no abnormalities in phenotype	Caspian	0.91	0.0424264	2	MYZO1	0.88	0.94
51091	Crown	Tb-d	hair	na	positive	Normal male; no abnormalities in phenotype	Tennessee Walking	1.08	0.0565685	2	MYZO1	1.04	1.12
51094	Crown	Tb-d	hair	na	positive	Normal male; no abnormalities in phenotype	Tennessee Walking	1.2	0.0282843	2	MYZO1	1.18	1.22
51100	Crown	Tb-d	hair	na	positive	Normal male; no abnormalities in phenotype	Tennessee Walking	0.84	0.0141421	2	MYZO1	0.83	0.85
51163	Crown	Tb-d	hair	na	positive	Normal male; no abnormalities in phenotype	Tennessee Walking	1.01	0.0282843	2	MYZO1	0.99	1.03
51164	Crown	Tb-d	hair	na	positive	Normal male; no abnormalities in phenotype	Tennessee Walking	1.2	0.0141421	2	MYZO1	1.19	1.21
67394	Crown	Tb-d	hair	na	positive	Normal male; no abnormalities in phenotype	Standardbred	0.76	0.0141421	2	MSTN	0.75	0.77
67395	Crown	Tb-d	hair	na	positive	Normal male; no abnormalities in phenotype	Standardbred	1.05	0.0282843	2	MSTN	1.03	1.07
67396	Crown	Tb-d	hair	na	positive	Normal male; no abnormalities in phenotype	Standardbred	1.36	0.0424264	2	MSTN	1.33	1.39
67398	Crown	Tb-d	hair	na	positive	Normal male; no abnormalities in phenotype	Standardbred	1.17	0.0424264	2	MSTN	1.14	1.2
67399	Crown	Tb-d	hair	na	positive	Normal male; no abnormalities in phenotype	Standardbred	1.11	0.0282843	2	MSTN	1.09	1.13
67400	Crown	Tb-d	hair	na	positive	Normal male; no abnormalities in phenotype	Standardbred	1.17	0.0282843	2	MSTN	1.15	1.19
67401	Crown	Tb-d	hair	na	positive	Normal male; no abnormalities in phenotype	Standardbred	1.06	0.0282843	2	MSTN	1.04	1.08
67402	Crown	Tb-d	hair	na	positive	Normal male; no abnormalities in phenotype	Standardbred	1.19	0.0282843	2	MYZO1	1.17	1.21
BP390	Crown	Tb-d	hair	na	positive	Normal male; no abnormalities in phenotype	Estonian Native	0.98	0.0282843	2	MYZO1/MSTN	0.96	1
FK003_DV023	Crown	Tb-d	hair	na	positive	Normal male; no abnormalities in phenotype	Thoroughbred	1.05	0.0141421	2	MYZO1	1.04	1.06
FK009_DV029	Crown	Tb-d	hair	na	positive	Normal male; no abnormalities in phenotype	Thoroughbred	1.05	0.0707107	2	MYZO1	1	1.1
FK015_DV035	Crown	Tb-d	hair	na	positive	Normal male; no abnormalities in phenotype	Thoroughbred	0.98	0.0141421	2	MYZO1	0.97	0.99
FK024_DV071	Crown	Tb-d	hair	na	positive	Normal male; no abnormalities in phenotype	Thoroughbred	0.9	0.0565685	2	MYZO1	0.86	0.94
FK026_DV073	Crown	Tb-d	hair	na	positive	Normal male; no abnormalities in phenotype	Thoroughbred	0.87	0.0141421	2	MYZO1	0.86	0.88
FK030_DV077	Crown	Tb-d	hair	na	positive	Normal male; no abnormalities in phenotype	Thoroughbred	1.09	0.0212132	2	MYZO1	1.07	1.1
FK034_DV081	Crown	Tb-d	hair	na	positive	Normal male; no abnormalities in phenotype	Thoroughbred	1.01	0.0282843	2	MYZO1	0.99	1.03
FK037_DV084	Crown	Tb-d	hair	na	positive	Normal male; no abnormalities in phenotype	Thoroughbred	0.91	0.0282843	2	MYZO1	0.89	0.93
FK057_DV108	Crown	Tb-d	hair	na	positive	Normal male; no abnormalities in phenotype	Thoroughbred	1	0.0141421	2	MYZO1	0.99	1.01
FK058_DV109	Crown	Tb-d	hair	na	positive	Normal male; no abnormalities in phenotype	Thoroughbred	0.89	0.0141421	2	MYZO1	0.88	0.9
FK062_DV114	Crown	Tb-d	hair	na	positive	Normal male; no abnormalities in phenotype	Thoroughbred	0.95	0.0282843	2	MYZO1	0.93	0.97
FK066_DV119	Crown	Tb-d	hair	na	positive	Normal male; no abnormalities in phenotype	Thoroughbred	1.09	0.0707107	2	MYZO1	1.04	1.14
FK074_DV129	Crown	Tb-d	hair	na	positive	Normal male; no abnormalities in phenotype	Thoroughbred	0.95	0.0141421	2	MYZO1	0.94	0.96
FK075_DV130	Crown	Tb-d	hair	na	positive	Normal male; no abnormalities in phenotype	Thoroughbred	1.39	0.146515	4	MYZO1	1.18	1.52	1.42	1.44
FK082_DV138	Crown	Tb-d	hair	na	positive	Normal male; no abnormalities in phenotype	Thoroughbred	1.03	0.0282843	2	MYZO1	1.01	1.05
FK085_DV142	Crown	Tb-d	hair	na	positive	Normal male; no abnormalities in phenotype	Thoroughbred	0.93	0.0141421	2	MYZO1	0.92	0.94
FK102_DV217	Crown	Tb-d	hair	na	positive	Normal male; no abnormalities in phenotype	Thoroughbred	0.96	0.0424264	2	MYZO1	0.93	0.99
FK114_DV236	Crown	Tb-d	hair	na	positive	Normal male; no abnormalities in phenotype	Thoroughbred	1.02	0.0424264	2	MYZO1	0.99	1.05
FK120_DV_C	Crown	Tb-d	hair	na	positive	Normal male; no abnormalities in phenotype	Thoroughbred	1.08	0.0141421	2	MYZO1	1.07	1.09
FK122_DV_E	Crown	Tb-d	hair	na	positive	Normal male; no abnormalities in phenotype	Thoroughbred	0.95	0.0282843	2	MYZO1	0.93	0.97
FK126_DV_I	Crown	Tb-d	hair	na	positive	Normal male; no abnormalities in phenotype	Thoroughbred	0.71	0.0424264	2	MYZO1	0.68	0.74
FK189	Crown	Tb-d	hair	na	positive	Normal male; no abnormalities in phenotype	Thoroughbred	1.09	0.0848528	2	MYZO1	1.03	1.15
H016	Crown	Tb-d	blood	64,XY	positive	Normal male; no abnormalities in phenotype	Caspian	0.957	0.0221736	4	MYZO1	0.95	0.93	0.98	0.97
H017	Crown	Tb-d	blood	64,XY	positive	Normal male; no abnormalities in phenotype	Caspian	0.96	0.0282843	2	MYZO1	0.94	0.98
H023	Crown	Tb-d	blood	64,XY	positive	Normal male; no abnormalities in phenotype	American Quarter Horse	1	0.0424264	2	MYZO1	0.97	1.03
H042	Crown	Tb-d	blood	64,XY	positive	Normal male; no abnormalities in phenotype	American Quarter Horse	1.04	0.0141421	2	MYZO1	1.03	1.05
H043	Crown	Tb-d	blood	64,XY	positive	Normal male; no abnormalities in phenotype	American Quarter Horse	1.03	0.0282843	2	MYZO1	1.01	1.05
H044	Crown	Tb-d	blood	64,XY	positive	Normal male; no abnormalities in phenotype	American Quarter Horse	1.06	0.0141421	2	MYZO1	1.05	1.07
H045	Crown	Tb-d	blood	64,XY	positive	Normal male; no abnormalities in phenotype	American Quarter Horse	0.97	0.0141421	2	MYZO1	0.96	0.98
H046	Crown	Tb-d	blood	64,XY	positive	Normal male; no abnormalities in phenotype	American Quarter Horse	1	0.0565685	2	MYZO1	0.96	1.04
H047	Crown	Tb-d	blood	64,XY	positive	Normal male; no abnormalities in phenotype	American Quarter Horse	1.03	0.0282843	2	MYZO1	1.01	1.05
H048	Crown	Tb-d	blood	64,XY	positive	Normal male; no abnormalities in phenotype	American Quarter Horse	0.98	0.0141421	2	MYZO1	0.97	0.99
H049	Crown	Tb-d	blood	64,XY	positive	Normal male; no abnormalities in phenotype	Paint	1.04	0.0707107	2	MYZO1	0.99	1.09
H050	Crown	Tb-d	blood	64,XY	positive	Normal male; no abnormalities in phenotype	Quarter-Morgan mix	0.98	0.0282843	2	MYZO1	0.97	1.01
H070	Crown	Tb-d	blood	64,XY	positive	Normal male; no abnormalities in phenotype	American Quarter Horse	1.05	0.0424264	2	MYZO1	1.02	1.08
H292	Crown	Tb-d	blood	64,XY	positive	Normal male; no abnormalities in phenotype	American Quarter Horse	0.93	0.0141421	2	MYZO1	0.92	0.94
H293	Crown	Tb-d	blood	64,XY	positive	Normal male; no abnormalities in phenotype	American Quarter Horse	0.98	0.0141421	2	MYZO1	0.97	0.99
H295	Crown	Tb-d	blood	64,XY	positive	Normal male; no abnormalities in phenotype	American Quarter Horse	0.99	0.0707107	2	MYZO1	0.94	1.04
H296	Crown	Tb-d	blood	64,XY	positive	Normal male; no abnormalities in phenotype	American Quarter Horse	1.2	0.0282843	2	MYZO1	1.18	1.22
H297	Crown	Tb-d	blood	64,XY	positive	Normal male; no abnormalities in phenotype	American Quarter Horse	1.16	0.0424264	2	MYZO1	1.13	1.19
H335	Crown	Tb-d	blood	64,XY	positive	Normal male; no abnormalities in phenotype	Caspian	1.1	0.0282843	2	MYZO1	1.08	1.12
H337	Crown	Tb-d	blood	64,XY	positive	Normal male; no abnormalities in phenotype	American Quarter Horse	1.09	0.0424264	2	MYZO1	1.06	1.12
H343	Crown	Tb-d	blood	64,XY	positive	Normal male; no abnormalities in phenotype	American Quarter Horse	1.03	0.0282843	2	MSTN	1.01	1.05
H346	Crown	Tb-d	blood	64,XY	positive	Normal male; no abnormalities in phenotype	American Quarter Horse	0.675	0.0602771	4	MSTN	0.59	0.68	0.7	0.73
H400	Crown	Tb-d	blood	64,XY	positive	Normal male; no abnormalities in phenotype	American Quarter Horse	1.02	0.0282843	2	MYZO1	1	1.04
H401	Crown	Tb-d	blood	64,XY	positive	Normal male; no abnormalities in phenotype	American Quarter Horse	0.65	0.0408248	4	MYZO1	0.59	0.68	0.66	0.67
H410	Crown	Tb-d	blood	64,XY	positive	Normal male; no abnormalities in phenotype	American Quarter Horse	0.72	0.0282843	2	MSTN	0.7	0.74
H446	Crown	Tb-d	blood	64,XY	positive	Normal male; no abnormalities in phenotype	American Quarter Horse	0.95	0.0282843	2	MYZO1	0.93	0.97
H593	Crown	Tb-d	blood	64,XY	positive	Normal male; no abnormalities in phenotype	American Quarter Horse	1.15	0.0282843	2	MYZO1	1.13	1.17
H907	Crown	Tb-d	blood	64,XY	positive	Normal male; no abnormalities in phenotype	American Quarter Horse	0.82	0.0565685	2	MYZO1	0.78	0.86
STO-0015	Crown	Tb-d	blood	na	positive	Normal male; no abnormalities in phenotype	Thoroughbred	1.26	0.0282843	2	MYZO1	1.24	1.28
STO-0021	Crown	Tb-d	blood	na	positive	Normal male; no abnormalities in phenotype	Thoroughbred	0.93	0.0141421	2	MYZO1	0.92	0.94
STO-0023	Crown	Tb-d	blood	na	positive	Normal male; no abnormalities in phenotype	Thoroughbred	0.79	0.0547723	4	MSTN	0.72	0.85	0.78	0.81
STO-0041	Crown	Tb-d	blood	na	positive	Normal male; no abnormalities in phenotype	Thoroughbred	0.93	0.0282843	2	MSTN	0.91	0.95
STO-0103	Crown	Tb-d	blood	na	positive	Normal male; no abnormalities in phenotype	Thoroughbred	1.57	0.0535413	4	MSTN	1.5	1.63	1.57	1.58
STO-0173	Crown	Tb-d	blood	na	positive	Normal male; no abnormalities in phenotype	Thoroughbred	1.6	0.0258199	4	MSTN	1.57	1.63	1.61	1.59
STO-0177	Crown	Tb-d	blood	na	positive	Normal male; no abnormalities in phenotype	Thoroughbred	0.56	0.0571548	4	MSTN	0.48	0.59	0.56	0.61
STO-0181	Crown	Tb-d	blood	na	positive	Normal male; no abnormalities in phenotype	Thoroughbred	1.15	0.0282843	2	MYZO1	1.13	1.17
STO-0183	Crown	Tb-d	blood	na	positive	Normal male; no abnormalities in phenotype	Thoroughbred	0.52	0.0648074	4	MSTN	0.47	0.59	0.46	0.56
STO-0185	Crown	Tb-d	blood	na	positive	Normal male; no abnormalities in phenotype	Thoroughbred	0.22	0.0294392	4	MSTN	0.19	0.26	0.22	0.21
STO-0187	Crown	Tb-d	blood	na	positive	Normal male; no abnormalities in phenotype	Thoroughbred	0.65	0.0424264	4	MSTN	0.6	0.69	0.68	0.63
STO-0191	Crown	Tb-d	blood	na	positive	Normal male; no abnormalities in phenotype	Thoroughbred	0.56	0.0632456	4	MSTN	0.5	0.64	0.58	0.52
STO-0193	Crown	Tb-d	blood	na	positive	Normal male; no abnormalities in phenotype	Thoroughbred	0.75	0.0282843	2	MSTN	0.73	0.77
STO-0195	Crown	Tb-d	blood	na	positive	Normal male; no abnormalities in phenotype	Thoroughbred	0.62	0.0294392	4	MSTN	0.6	0.65	0.64	0.59
STO-0203	Crown	Tb-d	blood	na	positive	Normal male; no abnormalities in phenotype	Thoroughbred	0.31	0.0294392	4	MSTN	0.27	0.32	0.34	0.31
STO-0209	Crown	Tb-d	blood	na	positive	Normal male; no abnormalities in phenotype	Thoroughbred	0.34	0.0355903	4	MSTN	0.29	0.36	0.34	0.37
STO-0217	Crown	Tb-d	blood	na	positive	Normal male; no abnormalities in phenotype	Thoroughbred	0.86	0.0424264	2	MSTN	0.83	0.89
STO-0219	Crown	Tb-d	blood	na	positive	Normal male; no abnormalities in phenotype	Thoroughbred	0.99	0.0141421	2	MSTN	0.98	1
STO-0221	Crown	Tb-d	blood	na	positive	Normal male; no abnormalities in phenotype	Thoroughbred	0.85	0.0424264	2	MSTN	0.82	0.88
STO-0227	Crown	Tb-d	blood	na	positive	Normal male; no abnormalities in phenotype	Thoroughbred	0.83	0.0565685	2	MSTN	0.79	0.87
STO-0235	Crown	Tb-d	blood	na	positive	Normal male; no abnormalities in phenotype	Thoroughbred	0.96	0.0282843	2	MYZO1	0.94	0.98
STO-0239	Crown	Tb-d	blood	na	positive	Normal male; no abnormalities in phenotype	Thoroughbred	0.7	0.0989949	4	MSTN	0.59	0.83	0.7	0.68
21151	Crown	Tb-o	hair	na	positive	Normal male; no abnormalities in phenotype	Heck horse	1.06	0.0424264	2	MYZO1	1.03	1.09
21152	Crown	Tb-o	hair	na	positive	Normal male; no abnormalities in phenotype	Heck horse	1	0.0282843	2	MYZO1	0.98	1.02
59872	Crown	Tb-o	hair	na	positive	Normal male; no abnormalities in phenotype	Heck horse	1.08	0.0282843	2	MYZO1	1.06	1.1
64064	Crown	Tb-o	hair	na	positive	Normal male; no abnormalities in phenotype	Heck horse	1.18	0.0282843	2	MYZO1	1.16	1.2
68983	Crown	Tb-o	hair	na	positive	Normal male; no abnormalities in phenotype	Heck horse	1.19	0.0707107	2	MYZO1	1.14	1.24
121577	Crown	Tb-o	hair	na	positive	Normal male; no abnormalities in phenotype	Zemaitukai	0.96	0.0141421	2	MYZO1	0.95	0.97
121578	Crown	Tb-o	hair	na	positive	Normal male; no abnormalities in phenotype	Zemaitukai	0.88	0.0424264	2	MYZO1	0.85	0.91
121583	Crown	Tb-o	hair	na	positive	Normal male; no abnormalities in phenotype	Zemaitukai	0.97	0.0141421	2	MYZO1	0.96	0.98
121584	Crown	Tb-o	hair	na	positive	Normal male; no abnormalities in phenotype	Zemaitukai	1.03	0.0141421	2	MYZO1	1.02	1.04
BP001	Crown	Tb-o	blood	64,XY	positive	Normal male; no abnormalities in phenotype	Miniature Horse	0.815	0.0191485	4	MSTN	0.79	0.83	0.81	0.83
BP002	Crown	Tb-o	blood	64,XY	positive	Normal male; no abnormalities in phenotype	Miniature Horse	0.828	0.015	4	MSTN	0.81	0.84	0.82	0.84
BP372	Crown	Tb-o	hair	na	positive	Normal male; no abnormalities in phenotype	Estonian Native	1.14	0.0282843	2	MYZO1	1.12	1.16
BP395	Crown	Tb-o	hair	na	positive	Normal male; no abnormalities in phenotype	Estonian Native	1.05	0.0565685	2	MYZO1	1.01	1.09
BP396	Crown	Tb-o	hair	na	positive	Normal male; no abnormalities in phenotype	Estonian Native	0.94	0.0141421	2	MYZO1	0.93	0.95
H051	Crown	Tb-o	blood	64,XY	positive	Normal male; no abnormalities in phenotype	American Quarter Horse	0.96	0.0282843	2	MYZO1	0.94	0.98
H052	Crown	Tb-o	blood	64,XY	positive	Normal male; no abnormalities in phenotype	American Quarter Horse	1.29	0.0141421	2	MYZO1	1.28	1.3
H300	Crown	Tb-o	blood	64,XY	positive	Normal male; no abnormalities in phenotype	American Quarter Horse	0.96	0.0141421	2	MYZO1	0.95	0.97
STO-0095	Crown	Tb-o	blood	64,XY	positive	Normal male; no abnormalities in phenotype	Thoroughbred	0.84	0.0282843	2	MSTN	0.82	0.86
TR010	Crown	Tb-o	hair	na	positive	Normal male; no abnormalities in phenotype	Lipizzan	0.97	0.0141421	2	MYZO1	0.96	0.98
TR011	Crown	Tb-o	hair	na	positive	Normal male; no abnormalities in phenotype	Lipizzan	0.91	0.0282843	2	MYZO1	0.89	0.93
TR012	Crown	Tb-o	hair	na	positive	Normal male; no abnormalities in phenotype	Lipizzan	1.08	0.0424264	2	MYZO1	1.05	1.11
BP276	Crown	Tu	hair	na	positive	Normal male; no abnormalities in phenotype	Estonian Native	2.6	0.060553	4	MYZO1	2.54	2.67	2.63	2.56
BP277	Crown	Tu	hair	na	positive	Normal male; no abnormalities in phenotype	Estonian Native	0.94	0.0141421	2	MYZO1	0.93	0.95
BP312	Crown	Tu	hair	na	positive	Normal male; no abnormalities in phenotype	Estonian Native	2	0.0182574	4	MYZO1	1.98	2.02	1.99	2.01
BP313	Crown	Tu	hair	na	positive	Normal male; no abnormalities in phenotype	Estonian Native	1.02	0.0282843	2	MYZO1	1	1.04
BP365	Crown	Tu	hair	na	positive	Normal male; no abnormalities in phenotype	Estonian Native	1.08	0.0141421	2	MYZO1	1.07	1.09
BP379	Crown	Tu	hair	na	positive	Normal male; no abnormalities in phenotype	Estonian Native	1.06	0.0707107	2	MYZO1	1.01	1.11
BP380	Crown	Tu	hair	na	positive	Normal male; no abnormalities in phenotype	Estonian Native	1.25	0.0848528	2	MYZO1	1.19	1.31
BP392	Crown	Tu	hair	na	positive	Normal male; no abnormalities in phenotype	Estonian Native	0.73	0.0424264	2	MYZO1	0.7	0.76
YT007	Non-Crown	Y	hair	na	positive	Normal male; no abnormalities in phenotype	Yakutian	0.89	0.0141421	2	MYZO1	0.88	0.9
YT024	Non-Crown	Y	hair	na	positive	Normal male; no abnormalities in phenotype	Yakutian	0.92	0.0424264	2	MYZO1	0.89	0.95
YT032	Non-Crown	Y	hair	na	positive	Normal male; no abnormalities in phenotype	Yakutian	0.88	0.0565685	2	MYZO1	0.84	0.92
H217	n/a	n/a	blood	64,XY	positive	Unilateral cryptorchid	American Quarter Horse	0.58	0.0989949	4	MYZO1	0.72	0.49	0.57	0.54
H221	n/a	n/a	blood	64,XY	positive	Unilateral cryptorchid	American Quarter Horse	1.23	0.0565685	2	MYZO1	1.19	1.27
H222	n/a	n/a	blood	64,XY	positive	Unilateral cryptorchid	American Quarter Horse	1.43	0.127541	4	MYZO1	1.25	1.47	1.45	1.55
H335	n/a	n/a	blood	64,XY	positive	Unilateral cryptorchid	American Quarter Horse	1.1	0.0989949	2	MYZO1	1.04	1.18
H373	n/a	n/a	blood	64,XY	positive	Unilateral cryptorchid	American Quarter Horse	1.17	0.0282843	2	MYZO1	1.15	1.19
H390	n/a	n/a	blood	64,XY	positive	Bilateral cryptorchid	American Quarter Horse	0.99	0.0424264	2	MYZO1	0.96	1.02
H441	n/a	n/a	blood	64,XY	positive	Bilateral cryptorchid	American Quarter Horse	1.04	0.0424264	2	MYZO1	1.01	1.07
H447	n/a	n/a	blood	64,XY	positive	Unilateral cryptorchid	American Quarter Horse	1.19	0.127279	2	MYZO1	1.1	1.28
H451	n/a	n/a	blood	64,XY	positive	Bilateral cryptorchid	American Quarter Horse	0.97	0.0282843	2	MYZO1	0.95	0.99
H487	n/a	n/a	blood	64,XY	positive	Unilateral cryptorchid	American Quarter Horse	0.98	0.113137	2	MYZO1	0.9	1.06
H513	n/a	n/a	blood	64,XY	positive	Unilateral cryptorchid	American Quarter Horse	1.17	0.0707107	2	MYZO1	1.12	1.22
H528	n/a	n/a	blood	64,XY	positive	Unilateral cryptorchid	American Quarter Horse	1.01	0.0424264	2	MYZO1	0.98	1.04
H571	n/a	n/a	blood	64,XY	positive	Unilateral cryptorchid	American Quarter Horse	1.05	0.0282843	2	MYZO1	1.03	1.07
H572	n/a	n/a	blood	64,XY	positive	Unilateral cryptorchid	American Quarter Horse	0.91	0.0565685	2	MYZO1	0.87	0.95
H573	n/a	n/a	blood	64,XY	positive	Unilateral cryptorchid	American Quarter Horse	1.06	0.0848528	2	MYZO1	1	1.12
H582	n/a	n/a	blood	64,XY	positive	Unilateral cryptorchid	American Quarter Horse	1.19	0.0141421	2	MYZO1	1.18	1.2
H596	n/a	n/a	blood	64,XY	positive	Unilateral cryptorchid	American Quarter Horse	1	0.00707107	2	MYZO1	0.99	1
H614	n/a	n/a	blood	64,XY	positive	Bilateral cryptorchid	American Quarter Horse	1.11	0.0424264	2	MYZO1	1.08	1.14
H615	n/a	n/a	blood	64,XY	positive	Unilateral cryptorchid	American Quarter Horse	1.02	0.0707107	2	MYZO1	0.97	1.07
H616	n/a	n/a	blood	64,XY	positive	Unilateral cryptorchid	American Quarter Horse	0.87	0.0282843	2	MYZO1	0.85	0.89
H638	n/a	n/a	blood	64,XY	positive	Bilateral cryptorchid	American Quarter Horse	0.99	0.0707107	2	MYZO1	0.94	1.04
H640	n/a	n/a	blood	64,XY	positive	Unilateral cryptorchid	American Quarter Horse	1.08	0.0282843	2	MYZO1	1.06	1.1
H643	n/a	n/a	blood	64,XY	positive	Unilateral cryptorchid	American Quarter Horse	1	0.00707107	2	MYZO1	0.99	1
H646	n/a	n/a	blood	64,XY	positive	Bilateral cryptorchid	American Quarter Horse	1.06	0.0424264	2	MYZO1	1.03	1.09
H949	n/a	n/a	blood	64,XY	negative	Female, SRY-negative sex reversal	Appaloosa	1.18	0.0989949	2	MYZO1	1.11	1.25
H089	n/a	n/a	blood	64,XY	negative	Female, SRY-negative sex reversal	Arabian	1.12	0.113137	2	MYZO1	1.03	1.19
H266	n/a	n/a	blood	64,XY	negative	Female, SRY-negative sex reversal	Arabian	0.99	0.0848528	2	MYZO1	0.93	1.05
H184	n/a	n/a	blood	64,XY	negative	Female, SRY-negative sex reversal	American American Quarter Horse	1.03	0.0424264	2	MYZO1	1	1.06
H909	n/a	n/a	blood	64,XY	negative	Female, SRY-negative sex reversal	American American Quarter Horse	1.21	0.0282843	2	MYZO1	1.19	1.23
H360	n/a	n/a	blood	64,XY	negative	Female, SRY-negative sex reversal	Standardbred	1.01	0.0282843	2	MYZO1	0.99	1.03
H947	n/a	n/a	blood	64,XY	negative	Female, SRY-negative sex reversal	Tennessee Walking Horse	0.98	0.127279	2	MYZO1	0.89	1.07
H199	n/a	n/a	blood	64,XY	negative	Female, SRY-negative sex reversal	Thoroughbred	0.99	0.0565685	2	MYZO1	0.95	1.03
H227	n/a	n/a	blood	64,XY	negative	Female, SRY-negative sex reversal	Thoroughbred	1.12	0.0707107	2	MYZO1	1.07	1.17
H748	n/a	n/a	blood	64,XY	negative	Female, SRY-negative sex reversal	Thoroughbred	1.23	0.0141421	2	MYZO1	1.22	1.24
H844	n/a	n/a	blood	64,XY	negative	Female, SRY-negative sex reversal	Thoroughbred	1.18	0.00707107	2	MYZO1	1.17	1.18
H921	n/a	n/a	blood	64,XY	negative	Female, SRY-negative sex reversal	Thoroughbred	1.3	0.0282843	2	MYZO1	1.28	1.32
H806	n/a	n/a	blood	64,XY	positive	Female-like, SRY-positive sex reversal	Appaloosa	1.08	0.0424264	2	MYZO1	1.05	1.11
H169	n/a	n/a	blood	64,XY	positive	Female-like, SRY-positive sex reversal	Appaloosa	1.08	0.0141421	2	MYZO1	1.07	1.09
H252	n/a	n/a	blood	64,XY	positive	Female-like, SRY-positive sex reversal	Mixed Warmblood	1.07	0.127279	2	MYZO1	0.98	1.16
H038	n/a	n/a	blood	64,XY	positive	Female-like, SRY-positive sex reversal	American American Quarter Horse	1.11	0.0707107	2	MYZO1	1.06	1.16
H348	n/a	n/a	blood	64,XY	positive	Female-like, SRY-positive sex reversal	Standardbred	1.24	0.0282843	2	MYZO1	1.22	1.26
H369	n/a	n/a	blood	64,XY	positive	Female-like, SRY-positive sex reversal	Standardbred	0.98	0.0282843	2	MYZO1	0.96	1
H224	n/a	n/a	blood	64,XYdel	negative	Female-like, SRY-positive sex reversal	Thoroughbred	(-)	n/a	2	MYZO1	n/a	n/a
H737	n/a	n/a	blood	64,XY	positive	Intersex	American American Quarter Horse	1.25	0.0848528	2	MYZO1	1.19	1.31
H826	n/a	n/a	blood	64,XY	positive	Intersex	American American Quarter Horse	0.98	0.0424264	2	MYZO1	0.94	1
H145	n/a	n/a	blood	64,XY	positive	Intersex	American American Quarter Horse	1.47	0.212132	2	MYZO1	1.32	1.62
H423	n/a	n/a	blood	64,XY	positive	Intersex	American American Quarter Horse	1.03	0.0565685	2	MYZO1	0.99	1.07
H690	n/a	n/a	blood	64,XYdel	negative	Intersex	American American Quarter Horse	(-)	n/a	2	MYZO1	n/a	n/a
H543	n/a	n/a	blood	64,XY	positive	Intersex	Standardbred	0.94	0.0282843	2	MYZO1	0.92	0.96
H545	n/a	n/a	blood	64,XY	positive	Intersex	Standardbred	0.97	0.0282843	2	MYZO1	0.95	0.99
H544	n/a	n/a	blood	64,XY	positive	Intersex	Tennessee Walking Horse	0.9	0.113137	2	MYZO1	0.82	0.98
H141	n/a	n/a	blood	64,XYdel	negative	Intersex	Thoroughbred	(-)	n/a	2	MYZO1	n/a	n/a
H546	n/a	n/a	blood	64,XYdel	negative	Intersex	Thoroughbred	(-)	n/a	2	MYZO1	n/a	n/a
H172	n/a	n/a	blood	64, XY	positive	Subfertile; idiopathic	Arabian	1.11	0.169706	2	MYZO1	0.99	1.23
H206	n/a	n/a	blood	64, XY	positive	Sterile; normal sperm count but 97% of sperm abnormal. Low motility, abnormal morphology	Arabian	0.683	0.0763217	4	MYZO1	0.59	0.77	0.71	0.66
H255	n/a	n/a	blood	64, XY	positive	Subfertile; idiopathic	Arabian	0.48	0.0743864	4	MYZO1	0.38	0.56	0.49	0.49
H284	n/a	n/a	blood	64, XY	positive	Subfertile; idiopathic	Arabian	0.71	0.0424264	2	MYZO1	0.68	0.74
H320	n/a	n/a	blood	64,XY	positive	Sterile; azoospermia	Connemera	1.01	0.0282843	2	MYZO1	0.99	1.03
H343	n/a	n/a	blood	64, XY	positive	Subfertile; low sperm count	American American Quarter Horse	1.03	0.0141421	2	MYZO1	1.02	1.04
H620	n/a	n/a	blood	64,XY	positive	Sterile; azoospermia	Appaloosa	0.92	0.0424264	2	MYZO1	0.89	0.95
H653	n/a	n/a	blood	64, XY	positive	Subfertile; abnormal sperm motility and morphology	Arabian	1.03	0.0282843	2	MYZO1	1.01	1.05
H693	n/a	n/a	blood	64, XY	positive	Subfertile; idiopathic	Arabian	1.09	0.0424264	2	MYZO1	1.06	1.12
H726	n/a	n/a	blood	64,XY	positive	Subfertile; idiopathic	Standardbred	0.8	0.0141421	2	MYZO1	0.79	0.81
H787	n/a	n/a	blood	64, XY;t(Y;13p)	positive	Sterile; azoospermia	Fresian	0.85	0.0282843	2	MYZO1	0.83	0.87
H962	n/a	n/a	blood	64,XY	positive	Sterile; azoospermia, small testes	Arabian	1.07	0.0707107	2	MYZO1	1.02	1.12
H963	n/a	n/a	blood	64,XY;t(12q;25q),der(12p)	positive	Subfertile; small testes; chromosomal abnormality	Arabian	0.99	0.0282843	2	MYZO1	0.97	1.01
H004	n/a	n/a	blood	64,XY	positive	Subfertile; segmental aplasia, partially missing epididymis	American American Quarter Horse	1.02	0.0141421	2	MYZO1	1.01	1.03
H396	n/a	n/a	blood	64, XY	positive	Fertile; donor for SCNT	American American Quarter Horse	0.93	0.0565685	2	MYZO1	0.89	0.97
H391	n/a	n/a	blood	64, XY	positive	Subfertile; low motility	American American Quarter Horse	1.06	0.0565685	2	MYZO1	1.02	1.1
H392	n/a	n/a	blood	64, XY	positive	Subfertile; low motility	American American Quarter Horse	0.98	0.00707107	2	MYZO1	0.97	0.98
H393	n/a	n/a	blood	64, XY	positive	Subfertile; low motility	American American Quarter Horse	1.02	0.0141421	2	MYZO1	1.01	1.03
H394	n/a	n/a	blood	64, XY	positive	Subfertile; low motility	American American Quarter Horse	1.15	0.0565685	2	MYZO1	1.11	1.19
H395	n/a	n/a	blood	64, XY	positive	Subfertile; low motility	American American Quarter Horse	0.96	0.0424264	2	MYZO1	0.93	0.99

## Sheet: RBMY
Table S1.5: Composite information for all 289 horses involved in this study together with detailed results of all ddPCR experiments for RBMY
Sample ID	Y Haplogroup	Y Haplotype	Sample Type	Karyotype	SRY PCR	Phenotype	Breed	Mean RBMY CN	Total SD	# of replicates	Reference Used	CN Replicate 1	CN Replicate 2	CN replicate 3	CN Replicate 4	CN Replicate 5	CN Replicate 6	CN Replicate 7	CN Replicate 8	CN Replicate 9	CN Replicate 10	CN Replicate 11	CN Replicate 12	CN Replicate 13	CN Replicate 14	CN Replicate 15	CN Replicate 16	CN Replicate 17	CN Replicate 18	CN Replicate 19	CN Replicate 20	CN Replicate 21	CN Replicate 22	CN Replicate 23	CN Replicate 24	CN Replicate 25	CN Replicate 26	CN Replicate 27	CN Replicate 28	CN Replicate 29	CN Replicate 30
BRAVO	Crown	Tb-d	blood	64,XY	positive	Normal male; no abnormalities in phenotype	Thoroughbred	1.99	0.027668	30	MYZO1/MSTN	1.98	2.01	1.99	1.96	2.02	2	1.98	2	1.95	2.03	1.97	1.99	1.96	2	2.01	1.95	1.98	1.96	1.99	2.03	2.01	1.98	1.99	1.94	1.99	2.01	2.04	2.01	2.03	1.94
23346	Crown	Ad	hair	na	positive	Normal male; no abnormalities in phenotype	Dales Pony	1.46	0.0282843	2	MYZO1	1.44	1.48
23347	Crown	Ad	hair	na	positive	Normal male; no abnormalities in phenotype	Dales Pony	1.34	0.0141421	2	MYZO1	1.33	1.35
23348	Crown	Ad	hair	na	positive	Normal male; no abnormalities in phenotype	Dales Pony	2.3	0.0141421	2	MYZO1	2.29	2.31
24109	Crown	Ad	hair	na	positive	Normal male; no abnormalities in phenotype	Dales Pony	1.2	0.0282843	2	MSTN	1.18	1.22
70858	Crown	Ad	hair	na	positive	Normal male; no abnormalities in phenotype	Suffolk Punch	1.99	0.0141421	2	MYZO1	1.98	2
70980	Crown	Ad	hair	na	positive	Normal male; no abnormalities in phenotype	Suffolk Punch	1.74	0.0141421	2	MYZO1	1.73	1.75
70981	Crown	Ad	hair	na	positive	Normal male; no abnormalities in phenotype	Suffolk Punch	1.73	0.00707107	2	MYZO1	1.72	1.73
73901	Crown	Ad	hair	na	positive	Normal male; no abnormalities in phenotype	Suffolk Punch	1.99	0.0141421	2	MYZO1	2	1.98
74413	Crown	Ad	hair	na	positive	Normal male; no abnormalities in phenotype	Suffolk Punch	1.93	0.0282843	2	MSTN	1.91	1.95
74836	Crown	Ad	hair	na	positive	Normal male; no abnormalities in phenotype	Suffolk Punch	1.67	0.0282843	2	MSTN	1.65	1.69
74837	Crown	Ad	hair	na	positive	Normal male; no abnormalities in phenotype	Suffolk Punch	1.92	0.0424264	2	MSTN	1.89	1.95
75052	Crown	Ad	hair	na	positive	Normal male; no abnormalities in phenotype	Suffolk Punch	1.95	0.0141421	2	MYZO1	1.94	1.96
BP280	Crown	Ad	hair	na	positive	Normal male; no abnormalities in phenotype	Estonian Native	1.78	0.0141421	2	MYZO1	1.77	1.79
BP282	Crown	Ad	hair	na	positive	Normal male; no abnormalities in phenotype	Estonian Native	1.92	0.0282843	2	MYZO1	1.9	1.94
BP314	Crown	Ad	hair	na	positive	Normal male; no abnormalities in phenotype	Estonian Native	1.83	0.0424264	2	MYZO1	1.8	1.86
BP315	Crown	Ad	hair	na	positive	Normal male; no abnormalities in phenotype	Estonian Native	2	0.00707107	2	MYZO1	1.99	2
BP388	Crown	Ad	hair	na	positive	Normal male; no abnormalities in phenotype	Estonian Native	2.85	0.0294392	4	MYZO1	2.84	2.85	2.89	2.82
BP389	Crown	Ad	hair	na	positive	Normal male; no abnormalities in phenotype	Estonian Native	2	0.0282843	2	MYZO1	1.98	2.02
H061	Crown	Ad	blood	64,XY	positive	Normal male; no abnormalities in phenotype	American Quarter Horse	1.85	0.0282843	2	MYZO1	1.83	1.87
H294	Crown	Ad	blood	64,XY	positive	Normal male; no abnormalities in phenotype	American Quarter Horse	1.67	0.0141421	2	MSTN	1.66	1.68
H787	Crown	Ad	blood	64,XY	positive	Normal male; no abnormalities in phenotype	Friesian	1.91	0.0141421	2	MYZO1	1.9	1.92
TR007	Crown	Ad	hair	na	positive	Normal male; no abnormalities in phenotype	Haflinger	1.88	0.0282843	2	MYZO1	1.86	1.9
TR008	Crown	Ad	hair	na	positive	Normal male; no abnormalities in phenotype	Haflinger	2.1	0.0141421	2	MYZO1	2.09	2.11
TR009	Crown	Ad	hair	na	positive	Normal male; no abnormalities in phenotype	Noriker	2.04	0.0282843	2	MYZO1/MSTN	2.02	2.06
H334	Crown	Am	blood	64,XY	positive	Normal male; no abnormalities in phenotype	Caspian	1.77	0.0141421	2	MYZO1	1.76	1.78
22443	Crown	Ao	hair	na	positive	Normal male; no abnormalities in phenotype	Arabian	1.56	0.0496655	4	MYZO1	1.5	1.62	1.57	1.55
22456	Crown	Ao	hair	na	positive	Normal male; no abnormalities in phenotype	Arabian	1.49	0.0588784	4	MYZO1	1.41	1.49	1.51	1.55
H172	Crown	Ao	blood	64,XY	positive	Normal male; no abnormalities in phenotype	Arabian	2.01	0.0141421	2	MYZO1	2	2.02
H206	Crown	Ao	blood	64,XY	positive	Normal male; no abnormalities in phenotype	Arabian	2.07	0.0282843	2	MYZO1	2.05	2.09
H255	Crown	Ao	blood	64,XY	positive	Normal male; no abnormalities in phenotype	Arabian	1.87	0.0141421	2	MYZO1	1.86	1.88
H284	Crown	Ao	blood	64,XY	positive	Normal male; no abnormalities in phenotype	Arabian	1.87	0.0282843	2	MYZO1	1.85	1.89
H469	Crown	Ao	blood	64,XY	positive	Normal male; no abnormalities in phenotype	Arabian	2.01	0.0141421	2	MYZO1	2	2.02
H634	Crown	Ao	blood	64,XY	positive	Normal male; no abnormalities in phenotype	Arabian	1.92	0.0141421	2	MYZO1	1.91	1.93
H653	Crown	Ao	blood	64,XY	positive	Normal male; no abnormalities in phenotype	Arabian	1.87	0.0141421	2	MSTN	1.86	1.88
H674	Crown	Ao	blood	64,XY	positive	Normal male; no abnormalities in phenotype	Arabian	1.57	0.0382971	4	MYZO1	1.52	1.6	1.56	1.6
H693	Crown	Ao	blood	64,XY	positive	Normal male; no abnormalities in phenotype	Arabian	1.97	0.0282843	2	MYZO1	1.95	1.99
H728	Crown	Ao	blood	64,XY	positive	Normal male; no abnormalities in phenotype	Arabian	2.04	0.0565685	2	MYZO1	2	2.08
TR001	Crown	Ao	hair	na	positive	Normal male; no abnormalities in phenotype	Lipizzan	1.93	0.0424264	2	MYZO1	1.9	1.96
TR002	Crown	Ao	hair	na	positive	Normal male; no abnormalities in phenotype	Lipizzan	2.13	0.0282843	2	MYZO1	2.11	2.15
TR003	Crown	Ao	hair	na	positive	Normal male; no abnormalities in phenotype	Lipizzan	1.83	0.0282843	2	MYZO1	1.81	1.85
TR004	Crown	Ao	hair	na	positive	Normal male; no abnormalities in phenotype	Noriker	1.95	0.0141421	2	MYZO1	1.94	1.96
TR005	Crown	Ao	hair	na	positive	Normal male; no abnormalities in phenotype	Noriker	1.89	0.0141421	2	MYZO1	1.88	1.9
TR006	Crown	Ao	hair	na	positive	Normal male; no abnormalities in phenotype	Noriker	1.78	0.0141421	2	MYZO1	1.77	1.79
BP306	Non-Crown	Domwest1	blood	64,XY	positive	Normal male; no abnormalities in phenotype	Mongolian Horse	1.83	0.0282843	2	MYZO1	1.81	1.85
BP287	Non-Crown	Domwest3	blood	64,XY	positive	Normal male; no abnormalities in phenotype	Mongolian Horse	1.81	0.0141421	2	MYZO1	1.8	1.82
BP298	Non-Crown	Domwest3	blood	64,XY	positive	Normal male; no abnormalities in phenotype	Mongolian Horse	2.785	0.0238048	4	MYZO1	2.76	2.81	2.77	2.8
BP304	Non-Crown	Domwest3	blood	64,XY	positive	Normal male; no abnormalities in phenotype	Mongolian Horse	1.69	0.0282843	2	MYZO1	1.67	1.71
BP309	Non-Crown	Domwest3	blood	64,XY	positive	Normal male; no abnormalities in phenotype	Mongolian Horse	1.88	0.0141421	2	MYZO1	1.87	1.89
BP310	Non-Crown	Domwest3	blood	64,XY	positive	Normal male; no abnormalities in phenotype	Mongolian Horse	1.63	0.0141421	2	MYZO1	1.62	1.64
121576	Non-Crown	Domwest4	hair	na	positive	Normal male; no abnormalities in phenotype	Zemaitukai	2.8	0.0141421	2	MYZO1	2.79	2.81
121579	Non-Crown	Domwest4	hair	na	positive	Normal male; no abnormalities in phenotype	Zemaitukai	2.84	0.0282843	2	MYZO1	2.82	2.86
121581	Non-Crown	Domwest4	hair	na	positive	Normal male; no abnormalities in phenotype	Zemaitukai	2.77	0.0141421	2	MYZO1	2.76	2.78
121587	Non-Crown	Domwest4	hair	na	positive	Normal male; no abnormalities in phenotype	Zemaitukai	2.79	0.0282843	2	MYZO1	2.77	2.81
121589	Non-Crown	Domwest4	hair	na	positive	Normal male; no abnormalities in phenotype	Zemaitukai	2.93	0.0424264	2	MYZO1	2.9	2.96
BP364	Non-Crown	Domwest4	hair	na	positive	Normal male; no abnormalities in phenotype	Estonian Native	2.81	0.0141421	2	MYZO1	2.8	2.82
BP378	Non-Crown	Domwest4	hair	na	positive	Normal male; no abnormalities in phenotype	Estonian Native	3	0.0141421	2	MYZO1	2.99	3.01
BP383	Non-Crown	Domwest4	hair	na	positive	Normal male; no abnormalities in phenotype	Estonian Native	2.92	0.0282843	2	MYZO1	2.9	2.94
BP384	Non-Crown	Domwest4	hair	na	positive	Normal male; no abnormalities in phenotype	Estonian Native	2.66	0.0141421	2	MYZ01	2.65	2.67
BP385	Non-Crown	Domwest4	hair	na	positive	Normal male; no abnormalities in phenotype	Estonian Native	2.5	0.0141421	2	MYZO1	2.49	2.51
BP386	Non-Crown	Domwest4	hair	na	positive	Normal male; no abnormalities in phenotype	Estonian Native	2.35	0.0424264	2	MYZO1	2.32	2.38
BP387	Non-Crown	Domwest4	hair	na	positive	Normal male; no abnormalities in phenotype	Estonian Native	2.6	0.0282843	2	MYZO1	2.58	2.62
BP394	Non-Crown	Domwest4	hair	na	positive	Normal male; no abnormalities in phenotype	Estonian Native	1.96	0.0282843	2	MYZO1	1.94	1.98
BP398	Non-Crown	Domwest4	hair	na	positive	Normal male; no abnormalities in phenotype	Estonian Native	1.68	0.0565685	2	MYZO1	1.64	1.72
BP399	Non-Crown	Domwest4	hair	na	positive	Normal male; no abnormalities in phenotype	Estonian Native	2.53	0.169706	2	MYZO1	2.5	2.26
BP400	Non-Crown	Domwest4	hair	na	positive	Normal male; no abnormalities in phenotype	Estonian Native	2.61	0.0141421	2	MSTN	2.6	2.62
102328	Crown	Hs	blood	na	positive	Normal male; no abnormalities in phenotype	Lipizzan	1.85	0.0424264	2	MYZO1	1.82	1.88
TR013	Crown	Hs	hair	na	positive	Normal male; no abnormalities in phenotype	Lipizzan	1.79	0.0282843	2	MYZO1	1.77	1.81
TR014	Crown	Hs	hair	na	positive	Normal male; no abnormalities in phenotype	Lipizzan	1.6	0.0282843	2	MYZO1	1.58	1.62
TR015	Crown	Hs	hair	na	positive	Normal male; no abnormalities in phenotype	Lipizzan	2.14	0.0424264	2	MSTN	2.11	2.17
BP373	Non-Crown	I	blood	64,XY	positive	Normal male; no abnormalities in phenotype	Icelandic Horse	1.47	0.0812404	4	MSTN	1.39	1.5	1.42	1.57
BP376	Non-Crown	I	blood	64,XY	positive	Normal male; no abnormalities in phenotype	Icelandic Horse	1.48	0.0787401	4	MYZO1	1.37	1.55	1.52	1.48
BP377	Non-Crown	I	blood	64,XY	positive	Normal male; no abnormalities in phenotype	Icelandic Horse	1.87	0.0565685	2	MYZO1	1.83	1.91
TR025	Non-Crown	I	blood	64,XY	positive	Normal male; no abnormalities in phenotype	Icelandic Horse	2.04	0.0424264	2	MYZO1	2.01	2.07
TR026	Non-Crown	I	blood	64,XY	positive	Normal male; no abnormalities in phenotype	Icelandic Horse	2	0.0141421	2	MYZO1	1.99	2.01
TR027	Non-Crown	I	blood	64,XY	positive	Normal male; no abnormalities in phenotype	Icelandic Horse	1.77	0.0282843	2	MYZO1	1.75	1.79
TR019	Non-Crown	M	blood	64,XY	positive	Normal male; no abnormalities in phenotype	Mongolian Horse	2.02	0.0282843	2	MSTN	2	2.04
25802	Non-Crown	N	hair	na	positive	Normal male; no abnormalities in phenotype	Shetlandpony	1.16	0.033665	4	MSTN	1.12	1.2	1.17	1.15
45379	Non-Crown	N	hair	na	positive	Normal male; no abnormalities in phenotype	Shetlandpony	1.38	0.0571548	4	MYZO1	1.3	1.43	1.38	1.41
TR016	Non-Crown	N	hair	na	positive	Normal male; no abnormalities in phenotype	Shetlandpony	2.03	0.0282843	2	MYZO1	2.01	2.05
TR017	Non-Crown	N	hair	na	positive	Normal male; no abnormalities in phenotype	Shetlandpony	2.16	0.0565685	2	MYZO1	2.12	2.2
TR018	Non-Crown	N	hair	na	positive	Normal male; no abnormalities in phenotype	Shetlandpony	1.91	0.0141421	2	MYZO1	1.9	1.92
BP360	Non-Crown	O	blood	64,XY	positive	Normal male; no abnormalities in phenotype	Mongolian Horse	0.995	0.0173205	4	MYZO1	0.99	1.02	0.98	0.99
TR020	Non-Crown	O	hair	na	positive	Normal male; no abnormalities in phenotype	Mongolian Horse	1.06	0.0141421	2	MYZO1	1.05	1.07
TR021	Non-Crown	O	hair	na	positive	Normal male; no abnormalities in phenotype	Mongolian Horse	1.01	0.0141421	2	MYZO1	1	1.02
TR028	Non-Crown	O	hair	na	positive	Normal male; no abnormalities in phenotype	Yakutian	1.37	0.0565685	2	MYZO1	1.33	1.41
KULAN1	Non-Crown	outgroup	blood	na	positive	Normal male; no abnormalities in phenotype	Kulan (Equus hemionus kulan)	0.75	0.0141421	2	MYZO1	0.74	0.76
KULAN2	Non-Crown	outgroup	blood	na	positive	Normal male; no abnormalities in phenotype	Kulan (Equus hemionus kulan)	0.88	0.0141421	2	MYZO1	0.87	0.89
15758	Non-Crown	Pa	hair	na	positive	Normal male; no abnormalities in phenotype	Heck horse	0.6	0.0761577	4	MYZO1	0.49	0.64	0.66	0.61
21150	Non-Crown	Pa	hair	na	positive	Normal male; no abnormalities in phenotype	Heck horse	0.79	0.0141421	2	MYZO1	0.78	0.8
TR022	Non-Crown	Pa	blood	66,XY	positive	Normal male; no abnormalities in phenotype	Przewalski's horse	1.5	0.0516398	4	MYZO1	1.44	1.56	1.52	1.48
14855	Non-Crown	Pb	blood	na	positive	Normal male; no abnormalities in phenotype	Przewalski's horse	1.04	0.0141421	2	MYZO1	1.03	1.05
NO003	Non-Crown	Pb	blood	na	positive	Normal male; no abnormalities in phenotype	Przewalski's horse	0.95	0.0282843	2	MYZO1	0.93	0.97
TR023	Non-Crown	Pb	blood	66,XY	positive	Normal male; no abnormalities in phenotype	Przewalski's horse	0.95	0.0707107	2	MYZO1	0.9	1
TR024	Non-Crown	Pb	blood	66,XY	positive	Normal male; no abnormalities in phenotype	Przewalski's horse	1.05	0.0141421	2	MYZO1	1.04	1.06
121580	Crown	Ta	hair	na	positive	Normal male; no abnormalities in phenotype	Zemaitukai	1.63	0.0424264	2	MYZO1	1.6	1.66
76621	Crown	Tb	hair	na	positive	Normal male; no abnormalities in phenotype	Caspian	1.81	0.0141421	2	MSTN	1.8	1.82
76640	Crown	Tb-1	hair	na	positive	Normal male; no abnormalities in phenotype	Caspian	1.67	0.0282843	2	MSTN	1.65	1.69
51091	Crown	Tb-d	hair	na	positive	Normal male; no abnormalities in phenotype	Tennessee Walking	1.47	0.0424264	2	MSTN	1.44	1.5
51094	Crown	Tb-d	hair	na	positive	Normal male; no abnormalities in phenotype	Tennessee Walking	1.4	0.0141421	2	MSTN	1.39	1.41
51100	Crown	Tb-d	hair	na	positive	Normal male; no abnormalities in phenotype	Tennessee Walking	1.8	0.0424264	2	MSTN	1.77	1.83
51163	Crown	Tb-d	hair	na	positive	Normal male; no abnormalities in phenotype	Tennessee Walking	1.78	0.0282843	2	MSTN	1.77	1.81
51164	Crown	Tb-d	hair	na	positive	Normal male; no abnormalities in phenotype	Tennessee Walking	1.65	0.0282843	2	MSTN	1.63	1.67
67394	Crown	Tb-d	hair	na	positive	Normal male; no abnormalities in phenotype	Standardbred	2	0.00707107	2	MSTN	1.99	2
67395	Crown	Tb-d	hair	na	positive	Normal male; no abnormalities in phenotype	Standardbred	1.22	0.0282843	2	MSTN	1.2	1.24
67396	Crown	Tb-d	hair	na	positive	Normal male; no abnormalities in phenotype	Standardbred	1.46	0.0454606	4	MSTN	1.4	1.51	1.46	1.47
67398	Crown	Tb-d	hair	na	positive	Normal male; no abnormalities in phenotype	Standardbred	1.345	0.0443471	4	MSTN	1.29	1.37	1.33	1.39
67399	Crown	Tb-d	hair	na	positive	Normal male; no abnormalities in phenotype	Standardbred	1.27	0.0141421	2	MSTN	1.26	1.28
67400	Crown	Tb-d	hair	na	positive	Normal male; no abnormalities in phenotype	Standardbred	1.155	0.0479583	4	MSTN	1.1	1.19	1.2	1.13
67401	Crown	Tb-d	hair	na	positive	Normal male; no abnormalities in phenotype	Standardbred	1.53	0.0282843	2	MSTN	1.51	1.55
67402	Crown	Tb-d	hair	na	positive	Normal male; no abnormalities in phenotype	Standardbred	1.33	0.0282843	2	MYZO1	1.31	1.35
BP390	Crown	Tb-d	hair	na	positive	Normal male; no abnormalities in phenotype	Estonian Native	1.8	0.0282843	2	MYZO1/MSTN	1.78	1.82
FK003_DV023	Crown	Tb-d	hair	na	positive	Normal male; no abnormalities in phenotype	Thoroughbred	1.76	0.0141421	2	MYZO1	1.75	1.77
FK009_DV029	Crown	Tb-d	hair	na	positive	Normal male; no abnormalities in phenotype	Thoroughbred	1.93	0.0424264	2	MYZO1	1.9	1.96
FK015_DV035	Crown	Tb-d	hair	na	positive	Normal male; no abnormalities in phenotype	Thoroughbred	1.91	0.0282843	2	MYZO1	1.89	1.93
FK024_DV071	Crown	Tb-d	hair	na	positive	Normal male; no abnormalities in phenotype	Thoroughbred	2.11	0.0282843	2	MYZO1	2.09	2.13
FK026_DV073	Crown	Tb-d	hair	na	positive	Normal male; no abnormalities in phenotype	Thoroughbred	1.97	0.0282843	2	MYZO1	1.95	1.99
FK030_DV077	Crown	Tb-d	hair	na	positive	Normal male; no abnormalities in phenotype	Thoroughbred	0.9	0.0141421	2	MYZO1	0.89	0.91
FK034_DV081	Crown	Tb-d	hair	na	positive	Normal male; no abnormalities in phenotype	Thoroughbred	1.98	0.0141421	2	MYZO1	1.97	1.99
FK037_DV084	Crown	Tb-d	hair	na	positive	Normal male; no abnormalities in phenotype	Thoroughbred	1.92	0.0282843	2	MYZO1	1.9	1.94
FK057_DV108	Crown	Tb-d	hair	na	positive	Normal male; no abnormalities in phenotype	Thoroughbred	1.84	0.0282843	2	MYZO1	1.82	1.86
FK058_DV109	Crown	Tb-d	hair	na	positive	Normal male; no abnormalities in phenotype	Thoroughbred	1.92	0.0282843	2	MYZO1	1.9	1.94
FK062_DV114	Crown	Tb-d	hair	na	positive	Normal male; no abnormalities in phenotype	Thoroughbred	1.66	0.0424264	2	MYZO1	1.63	1.69
FK066_DV119	Crown	Tb-d	hair	na	positive	Normal male; no abnormalities in phenotype	Thoroughbred	1.64	0.0141421	2	MYZO1	1.63	1.65
FK074_DV129	Crown	Tb-d	hair	na	positive	Normal male; no abnormalities in phenotype	Thoroughbred	1.83	0.0424264	2	MYZO1	1.8	1.86
FK075_DV130	Crown	Tb-d	hair	na	positive	Normal male; no abnormalities in phenotype	Thoroughbred	2	0.0424264	2	MYZO1	1.97	2.03
FK082_DV138	Crown	Tb-d	hair	na	positive	Normal male; no abnormalities in phenotype	Thoroughbred	2.11	0.0424264	2	MYZO1	2.08	2.14
FK085_DV142	Crown	Tb-d	hair	na	positive	Normal male; no abnormalities in phenotype	Thoroughbred	2.07	0.0141421	2	MYZO1	2.06	2.08
FK102_DV217	Crown	Tb-d	hair	na	positive	Normal male; no abnormalities in phenotype	Thoroughbred	2.08	0.0565685	2	MYZO1	2.04	2.12
FK114_DV236	Crown	Tb-d	hair	na	positive	Normal male; no abnormalities in phenotype	Thoroughbred	1.84	0.0141421	2	MYZO1	1.83	1.85
FK120_DV_C	Crown	Tb-d	hair	na	positive	Normal male; no abnormalities in phenotype	Thoroughbred	1.67	0.0565685	2	MYZO1	1.63	1.71
FK122_DV_E	Crown	Tb-d	hair	na	positive	Normal male; no abnormalities in phenotype	Thoroughbred	1.73	0.0141421	2	MYZO1	1.72	1.74
FK126_DV_I	Crown	Tb-d	hair	na	positive	Normal male; no abnormalities in phenotype	Thoroughbred	1.78	0.0282843	2	MYZO1	1.76	1.8
FK189	Crown	Tb-d	hair	na	positive	Normal male; no abnormalities in phenotype	Thoroughbred	1.96	0.0565685	2	MYZO1	1.92	2
H016	Crown	Tb-d	blood	64,XY	positive	Normal male; no abnormalities in phenotype	Caspian	2.26	0.0424264	2	MSTN	2.23	2.29
H017	Crown	Tb-d	blood	64,XY	positive	Normal male; no abnormalities in phenotype	Caspian	1.99	0.0141421	2	MYZO1	1.98	2
H023	Crown	Tb-d	blood	64,XY	positive	Normal male; no abnormalities in phenotype	American Quarter Horse	1.95	0.0282843	2	MYZO1	1.93	1.97
H042	Crown	Tb-d	blood	64,XY	positive	Normal male; no abnormalities in phenotype	American Quarter Horse	1.79	0.0424264	2	MYZO1	1.76	1.82
H043	Crown	Tb-d	blood	64,XY	positive	Normal male; no abnormalities in phenotype	American Quarter Horse	1.74	0.0282843	2	MYZO1	1.72	1.76
H044	Crown	Tb-d	blood	64,XY	positive	Normal male; no abnormalities in phenotype	American Quarter Horse	1.36	0.0282843	2	MYZO1	1.34	1.38
H045	Crown	Tb-d	blood	64,XY	positive	Normal male; no abnormalities in phenotype	American Quarter Horse	1.54	0.0282843	2	MYZO1	1.52	1.56
H046	Crown	Tb-d	blood	64,XY	positive	Normal male; no abnormalities in phenotype	American Quarter Horse	1.82	0.0282843	2	MYZO1	1.8	1.84
H047	Crown	Tb-d	blood	64,XY	positive	Normal male; no abnormalities in phenotype	American Quarter Horse	1.78	0.0282843	2	MYZO1	1.76	1.8
H048	Crown	Tb-d	blood	64,XY	positive	Normal male; no abnormalities in phenotype	American Quarter Horse	1.84	0.0141421	2	MYZO1	1.83	1.85
H049	Crown	Tb-d	blood	64,XY	positive	Normal male; no abnormalities in phenotype	Paint	1.77	0.0282843	2	MYZO1	1.75	1.79
H050	Crown	Tb-d	blood	64,XY	positive	Normal male; no abnormalities in phenotype	Quarter-Morgan mix	1.79	0.0424264	2	MYZO1	1.76	1.82
H070	Crown	Tb-d	blood	64,XY	positive	Normal male; no abnormalities in phenotype	American Quarter Horse	2.16	0.0424264	2	MYZO1	2.13	2.19
H292	Crown	Tb-d	blood	64,XY	positive	Normal male; no abnormalities in phenotype	American Quarter Horse	1.82	0.0282843	2	MYZO1	1.8	1.84
H293	Crown	Tb-d	blood	64,XY	positive	Normal male; no abnormalities in phenotype	American Quarter Horse	1.86	0.0424264	2	MYZO1	1.83	1.89
H295	Crown	Tb-d	blood	64,XY	positive	Normal male; no abnormalities in phenotype	American Quarter Horse	1.7	0.0141421	2	MYZO1	1.69	1.71
H296	Crown	Tb-d	blood	64,XY	positive	Normal male; no abnormalities in phenotype	American Quarter Horse	1.73	0.0282843	2	MYZO1	1.71	1.75
H297	Crown	Tb-d	blood	64,XY	positive	Normal male; no abnormalities in phenotype	American Quarter Horse	1.56	0.0282843	2	MYZO1	1.54	1.58
H335	Crown	Tb-d	blood	64,XY	positive	Normal male; no abnormalities in phenotype	Caspian	1.79	0.0282843	2	MYZO1	1.77	1.81
H337	Crown	Tb-d	blood	64,XY	positive	Normal male; no abnormalities in phenotype	American Quarter Horse	2.1	0.0141421	2	MYZO1	2.09	2.11
H343	Crown	Tb-d	blood	64,XY	positive	Normal male; no abnormalities in phenotype	American Quarter Horse	2.23	0.0424264	2	MSTN	2.2	2.26
H346	Crown	Tb-d	blood	64,XY	positive	Normal male; no abnormalities in phenotype	American Quarter Horse	1.46	0.0282843	2	MSTN	1.44	1.48
H400	Crown	Tb-d	blood	64,XY	positive	Normal male; no abnormalities in phenotype	American Quarter Horse	2	0.0282843	2	MYZO1	1.98	2.02
H401	Crown	Tb-d	blood	64,XY	positive	Normal male; no abnormalities in phenotype	American Quarter Horse	1.22	0.0282843	2	MYZO1	1.2	1.24
H410	Crown	Tb-d	blood	64,XY	positive	Normal male; no abnormalities in phenotype	American Quarter Horse	1.62	0.0282843	2	MSTN	1.6	1.64
H446	Crown	Tb-d	blood	64,XY	positive	Normal male; no abnormalities in phenotype	American Quarter Horse	1.87	0.0141421	2	MYZO1	1.86	1.88
H593	Crown	Tb-d	blood	64,XY	positive	Normal male; no abnormalities in phenotype	American Quarter Horse	2.08	0.0424264	2	MYZO1	2.05	2.11
H907	Crown	Tb-d	blood	64,XY	positive	Normal male; no abnormalities in phenotype	American Quarter Horse	1.95	0.0141421	2	MYZO1	1.94	1.96
STO-0015	Crown	Tb-d	blood	na	positive	Normal male; no abnormalities in phenotype	Thoroughbred	1.97	0.0141421	2	MYZO1	1.96	1.98
STO-0021	Crown	Tb-d	blood	na	positive	Normal male; no abnormalities in phenotype	Thoroughbred	1.72	0.0282843	2	MYZO1	1.7	1.74
STO-0023	Crown	Tb-d	blood	na	positive	Normal male; no abnormalities in phenotype	Thoroughbred	1.65	0.0282843	2	MSTN	1.63	1.67
STO-0041	Crown	Tb-d	blood	na	positive	Normal male; no abnormalities in phenotype	Thoroughbred	1.9	0.00707107	2	MSTN	1.89	1.9
STO-0103	Crown	Tb-d	blood	na	positive	Normal male; no abnormalities in phenotype	Thoroughbred	2.08	0.0424264	2	MSTN	2.05	2.11
STO-0173	Crown	Tb-d	blood	na	positive	Normal male; no abnormalities in phenotype	Thoroughbred	1.52	0.0282843	2	MSTN	1.5	1.54
STO-0177	Crown	Tb-d	blood	na	positive	Normal male; no abnormalities in phenotype	Thoroughbred	1.74	0.0282843	2	MYZO1	1.72	1.76
STO-0181	Crown	Tb-d	blood	na	positive	Normal male; no abnormalities in phenotype	Thoroughbred	1.78	0.0282843	2	MYZO1	1.76	1.8
STO-0183	Crown	Tb-d	blood	na	positive	Normal male; no abnormalities in phenotype	Thoroughbred	1.66	0.0424264	2	MYZO1	1.63	1.69
STO-0185	Crown	Tb-d	blood	na	positive	Normal male; no abnormalities in phenotype	Thoroughbred	1.6	0.00707107	2	MYZO1	1.59	1.6
STO-0187	Crown	Tb-d	blood	na	positive	Normal male; no abnormalities in phenotype	Thoroughbred	1.59	0.0141421	2	MSTN	1.58	1.6
STO-0191	Crown	Tb-d	blood	na	positive	Normal male; no abnormalities in phenotype	Thoroughbred	1.8	0.0141421	2	MYZO1	1.79	1.81
STO-0193	Crown	Tb-d	blood	na	positive	Normal male; no abnormalities in phenotype	Thoroughbred	1.64	0.0282843	2	MSTN	1.62	1.66
STO-0195	Crown	Tb-d	blood	na	positive	Normal male; no abnormalities in phenotype	Thoroughbred	1.53	0.0141421	2	MSTN	1.52	1.54
STO-0203	Crown	Tb-d	blood	na	positive	Normal male; no abnormalities in phenotype	Thoroughbred	1.49	0.0282843	2	MYZO1	1.47	1.51
STO-0209	Crown	Tb-d	blood	na	positive	Normal male; no abnormalities in phenotype	Thoroughbred	1.64	0.0141421	2	MYZO1	1.63	1.65
STO-0217	Crown	Tb-d	blood	na	positive	Normal male; no abnormalities in phenotype	Thoroughbred	1.82	0.0141421	2	MSTN	1.81	1.83
STO-0219	Crown	Tb-d	blood	na	positive	Normal male; no abnormalities in phenotype	Thoroughbred	1.92	0.0282843	2	MSTN	1.9	1.94
STO-0221	Crown	Tb-d	blood	na	positive	Normal male; no abnormalities in phenotype	Thoroughbred	1.77	0.0282843	2	MSTN	1.75	1.79
STO-0227	Crown	Tb-d	blood	na	positive	Normal male; no abnormalities in phenotype	Thoroughbred	1.69	0.0141421	2	MSTN	1.68	1.7
STO-0235	Crown	Tb-d	blood	na	positive	Normal male; no abnormalities in phenotype	Thoroughbred	1.88	0.0141421	2	MYZO1	1.87	1.89
STO-0239	Crown	Tb-d	blood	na	positive	Normal male; no abnormalities in phenotype	Thoroughbred	1.63	0.0282843	2	MSTN	1.61	1.65
21151	Crown	Tb-o	hair	na	positive	Normal male; no abnormalities in phenotype	Heck horse	1.54	0.0141421	2	MYZO1	1.53	1.55
21152	Crown	Tb-o	hair	na	positive	Normal male; no abnormalities in phenotype	Heck horse	1.74	0.0565685	2	MYZO1	1.7	1.78
59872	Crown	Tb-o	hair	na	positive	Normal male; no abnormalities in phenotype	Heck horse	1.71	0.0565685	2	MYZO1	1.67	1.75
64064	Crown	Tb-o	hair	na	positive	Normal male; no abnormalities in phenotype	Heck horse	1.57	0.0565685	2	MYZO1	1.53	1.61
68983	Crown	Tb-o	hair	na	positive	Normal male; no abnormalities in phenotype	Heck horse	1.44	0.0141421	2	MYZO1	1.43	1.45
121577	Crown	Tb-o	hair	na	positive	Normal male; no abnormalities in phenotype	Zemaitukai	1.97	0.0282843	2	MYZO1	1.95	1.99
121578	Crown	Tb-o	hair	na	positive	Normal male; no abnormalities in phenotype	Zemaitukai	1.8	0.0141421	2	MYZO1	1.79	1.81
121583	Crown	Tb-o	hair	na	positive	Normal male; no abnormalities in phenotype	Zemaitukai	1.82	0.0282843	2	MYZO1	1.8	1.84
121584	Crown	Tb-o	hair	na	positive	Normal male; no abnormalities in phenotype	Zemaitukai	1.85	0.0424264	2	MYZO1	1.82	1.88
BP001	Crown	Tb-o	blood	64,XY	positive	Normal male; no abnormalities in phenotype	Miniature Horse	1.51	0.00707107	2	MSTN	1.51	1.5
BP002	Crown	Tb-o	blood	64,XY	positive	Normal male; no abnormalities in phenotype	Miniature Horse	1.75	0.0282843	2	MSTN	1.73	1.77
BP372	Crown	Tb-o	hair	na	positive	Normal male; no abnormalities in phenotype	Estonian Native	1.97	0.0141421	2	MYZO1	1.96	1.98
BP395	Crown	Tb-o	hair	na	positive	Normal male; no abnormalities in phenotype	Estonian Native	2.52	0.0282843	2	MYZO1	2.5	2.54
BP396	Crown	Tb-o	hair	na	positive	Normal male; no abnormalities in phenotype	Estonian Native	1.81	0.0141421	2	MYZO1	1.8	1.82
H051	Crown	Tb-o	blood	64,XY	positive	Normal male; no abnormalities in phenotype	American Quarter Horse	1.71	0.0282843	2	MYZO1	1.69	1.73
H052	Crown	Tb-o	blood	64,XY	positive	Normal male; no abnormalities in phenotype	American Quarter Horse	1.94	0.0282843	2	MYZO1	1.92	1.96
H300	Crown	Tb-o	blood	64,XY	positive	Normal male; no abnormalities in phenotype	American Quarter Horse	1.76	0.0424264	2	MYZO1	1.73	1.79
STO-0095	Crown	Tb-o	blood	64,XY	positive	Normal male; no abnormalities in phenotype	Thoroughbred	1.75	0.0282843	2	MSTN	1.73	1.77
TR010	Crown	Tb-o	hair	na	positive	Normal male; no abnormalities in phenotype	Lipizzan	1.88	0.0424264	2	MYZO1	1.85	1.91
TR011	Crown	Tb-o	hair	na	positive	Normal male; no abnormalities in phenotype	Lipizzan	1.85	0.0141421	2	MYZO1	1.84	1.86
TR012	Crown	Tb-o	hair	na	positive	Normal male; no abnormalities in phenotype	Lipizzan	2.05	0.0282843	2	MYZO1	2.03	2.07
BP276	Crown	Tu	hair	na	positive	Normal male; no abnormalities in phenotype	Estonian Native	1.76	0.0282843	2	MYZO1	1.74	1.78
BP277	Crown	Tu	hair	na	positive	Normal male; no abnormalities in phenotype	Estonian Native	1.73	0.00707107	2	MYZO1	1.73	1.74
BP312	Crown	Tu	hair	na	positive	Normal male; no abnormalities in phenotype	Estonian Native	1.76	0.0282843	2	MYZO1	1.74	1.78
BP313	Crown	Tu	hair	na	positive	Normal male; no abnormalities in phenotype	Estonian Native	1.64	0.0565685	2	MYZO1	1.6	1.68
BP365	Crown	Tu	hair	na	positive	Normal male; no abnormalities in phenotype	Estonian Native	2.19	0.0141421	2	MYZO1	2.18	2.2
BP379	Crown	Tu	hair	na	positive	Normal male; no abnormalities in phenotype	Estonian Native	2.685	0.06245	4	MYZO1	2.62	2.77	2.68	2.67
BP380	Crown	Tu	hair	na	positive	Normal male; no abnormalities in phenotype	Estonian Native	1.53	0.0424264	2	MYZO1	1.5	1.56
BP392	Crown	Tu	hair	na	positive	Normal male; no abnormalities in phenotype	Estonian Native	1.87	0.0424264	2	MYZO1	1.84	1.9
YT007	Non-Crown	Y	hair	na	positive	Normal male; no abnormalities in phenotype	Yakutian	1.88	0.0424264	2	MYZO1	1.85	1.91
YT024	Non-Crown	Y	hair	na	positive	Normal male; no abnormalities in phenotype	Yakutian	2.12	0.0424264	2	MYZO1	2.09	2.15
YT032	Non-Crown	Y	hair	na	positive	Normal male; no abnormalities in phenotype	Yakutian	1.74	0.0565685	2	MYZO1	1.7	1.78
H217	n/a	n/a	blood	64,XY	positive	Unilateral cryptorchid	American Quarter Horse	1.3	0.0774597	4	MYZO1	1.21	1.33	1.39	1.27
H221	n/a	n/a	blood	64,XY	positive	Unilateral cryptorchid	American Quarter Horse	2.49	0.0848528	2	MYZO1	2.43	2.55
H222	n/a	n/a	blood	64,XY	positive	Unilateral cryptorchid	American Quarter Horse	2.48	0.0282843	2	MYZO1	2.46	2.5
H335	n/a	n/a	blood	64,XY	positive	Unilateral cryptorchid	American Quarter Horse	1.79	0.0989949	2	MYZO1	1.72	1.86
H373	n/a	n/a	blood	64,XY	positive	Unilateral cryptorchid	American Quarter Horse	1.72	0.0282843	2	MYZO1	1.7	1.74
H390	n/a	n/a	blood	64,XY	positive	Bilateral cryptorchid	American Quarter Horse	2.1	0.0989949	2	MYZO1	2.03	2.17
H441	n/a	n/a	blood	64,XY	positive	Bilateral cryptorchid	American Quarter Horse	2.11	0.0707107	2	MYZO1	2.06	2.16
H447	n/a	n/a	blood	64,XY	positive	Unilateral cryptorchid	American Quarter Horse	2.02	0.0282843	2	MYZO1	2	2.04
H451	n/a	n/a	blood	64,XY	positive	Bilateral cryptorchid	American Quarter Horse	1.96	0.0424264	2	MYZO1	1.93	1.99
H487	n/a	n/a	blood	64,XY	positive	Unilateral cryptorchid	American Quarter Horse	1.9	0.0424264	2	MYZO1	1.87	1.93
H513	n/a	n/a	blood	64,XY	positive	Unilateral cryptorchid	American Quarter Horse	2.12	0.0424264	2	MYZO1	2.09	2.15
H528	n/a	n/a	blood	64,XY	positive	Unilateral cryptorchid	American Quarter Horse	1.88	0.0848528	2	MYZO1	1.82	1.94
H571	n/a	n/a	blood	64,XY	positive	Unilateral cryptorchid	American Quarter Horse	1.96	0.0282843	2	MYZO1	1.94	1.98
H572	n/a	n/a	blood	64,XY	positive	Unilateral cryptorchid	American Quarter Horse	2.33	0.0565685	2	MYZO1	2.29	2.37
H573	n/a	n/a	blood	64,XY	positive	Unilateral cryptorchid	American Quarter Horse	2.06	0.0424264	2	MYZO1	2.03	2.09
H582	n/a	n/a	blood	64,XY	positive	Unilateral cryptorchid	American Quarter Horse	1.89	0.113137	2	MYZO1	1.81	1.97
H596	n/a	n/a	blood	64,XY	positive	Unilateral cryptorchid	American Quarter Horse	1.86	0.0989949	2	MYZO1	1.79	1.93
H614	n/a	n/a	blood	64,XY	positive	Bilateral cryptorchid	American Quarter Horse	1.81	0.0141421	2	MYZO1	1.8	1.82
H615	n/a	n/a	blood	64,XY	positive	Unilateral cryptorchid	American Quarter Horse	1.78	0.0424264	2	MYZO1	1.75	1.81
H616	n/a	n/a	blood	64,XY	positive	Unilateral cryptorchid	American Quarter Horse	1.92	0.0424264	2	MYZO1	1.89	1.95
H638	n/a	n/a	blood	64,XY	positive	Bilateral cryptorchid	American Quarter Horse	1.73	0.0565685	2	MYZO1	1.69	1.77
H640	n/a	n/a	blood	64,XY	positive	Unilateral cryptorchid	American Quarter Horse	1.91	0.0424264	2	MYZO1	1.88	1.94
H643	n/a	n/a	blood	64,XY	positive	Unilateral cryptorchid	American Quarter Horse	1.64	0.0424264	2	MYZO1	1.61	1.67
H646	n/a	n/a	blood	64,XY	positive	Bilateral cryptorchid	American Quarter Horse	1.83	0.00707107	2	MYZO1	1.82	1.83
H949	n/a	n/a	blood	64,XY	negative	Female, SRY-negative sex reversal	Appaloosa	1.04	0.0424264	2	MYZO1	1.01	1.07
H089	n/a	n/a	blood	64,XY	negative	Female, SRY-negative sex reversal	Arabian	0.96	0.0565685	2	MYZO1	0.92	1
H266	n/a	n/a	blood	64,XY	negative	Female, SRY-negative sex reversal	Arabian	0.94	0.0565685	2	MYZO1	0.9	0.98
H184	n/a	n/a	blood	64,XY	negative	Female, SRY-negative sex reversal	American American Quarter Horse	0.96	0.0565685	2	MYZO1	0.92	1
H909	n/a	n/a	blood	64,XY	negative	Female, SRY-negative sex reversal	American American Quarter Horse	1.06	0.0707107	2	MYZO1	1.01	1.11
H360	n/a	n/a	blood	64,XY	negative	Female, SRY-negative sex reversal	Standardbred	1	0.00707107	2	MYZO1	0.99	1
H947	n/a	n/a	blood	64,XY	negative	Female, SRY-negative sex reversal	Tennessee Walking Horse	0.99	0.0707107	2	MYZO1	0.94	1.04
H199	n/a	n/a	blood	64,XY	negative	Female, SRY-negative sex reversal	Thoroughbred	0.93	0.0424264	2	MYZO1	0.9	0.96
H227	n/a	n/a	blood	64,XY	negative	Female, SRY-negative sex reversal	Thoroughbred	0.94	0.0707107	2	MYZO1	0.89	0.99
H748	n/a	n/a	blood	64,XY	negative	Female, SRY-negative sex reversal	Thoroughbred	1.04	0.0282843	2	MYZO1	1.02	1.06
H844	n/a	n/a	blood	64,XY	negative	Female, SRY-negative sex reversal	Thoroughbred	1.03	0.0565685	2	MYZO1	0.99	1.07
H921	n/a	n/a	blood	64,XY	negative	Female, SRY-negative sex reversal	Thoroughbred	1.04	0.0141421	2	MYZO1	1.03	1.05
H806	n/a	n/a	blood	64,XY	positive	Female-like, SRY-positive sex reversal	Appaloosa	1.99	0.0282843	2	MYZO1	1.97	2.01
H169	n/a	n/a	blood	64,XY	positive	Female-like, SRY-positive sex reversal	Appaloosa	1.83	0.0282843	2	MYZO1	1.81	1.85
H252	n/a	n/a	blood	64,XY	positive	Female-like, SRY-positive sex reversal	Mixed Warmblood	1.89	0.0565685	2	MYZO1	1.85	1.93
H038	n/a	n/a	blood	64,XY	positive	Female-like, SRY-positive sex reversal	American American Quarter Horse	1.88	0.127279	2	MYZO1	1.79	1.97
H348	n/a	n/a	blood	64,XY	positive	Female-like, SRY-positive sex reversal	Standardbred	2.01	0.0282843	2	MYZO1	1.99	2.03
H369	n/a	n/a	blood	64,XY	positive	Female-like, SRY-positive sex reversal	Standardbred	1.91	0.0282843	2	MYZO1	1.89	1.93
H224	n/a	n/a	blood	64,XYdel	negative	Female-like, SRY-positive sex reversal	Thoroughbred	(-)	n/a	2	MYZO1	n/a	n/a
H737	n/a	n/a	blood	64,XY	positive	Intersex	American American Quarter Horse	1.88	0.0707107	2	MYZO1	1.83	1.93
H826	n/a	n/a	blood	64,XY	positive	Intersex	American American Quarter Horse	1.71	0.0141421	2	MYZO1	1.7	1.72
H145	n/a	n/a	blood	64,XY	positive	Intersex	American American Quarter Horse	1.92	0.0424264	2	MYZO1	1.89	1.95
H423	n/a	n/a	blood	64,XY	positive	Intersex	American American Quarter Horse	1.91	0.0141421	2	MYZO1	1.9	1.92
H690	n/a	n/a	blood	64,XYdel	negative	Intersex	American American Quarter Horse	(-)	n/a	2	MYZO1	n/a	n/a
H543	n/a	n/a	blood	64,XY	positive	Intersex	Standardbred	1.88	0.0141421	2	MYZO1	1.87	1.89
H545	n/a	n/a	blood	64,XY	positive	Intersex	Standardbred	1.91	0.0707107	2	MYZO1	1.86	1.96
H544	n/a	n/a	blood	64,XY	positive	Intersex	Tennessee Walking Horse	2.01	0.0141421	2	MYZO1	2	2.02
H141	n/a	n/a	blood	64,XYdel	negative	Intersex	Thoroughbred	(-)	n/a	2	MYZO1	n/a	n/a
H546	n/a	n/a	blood	64,XYdel	negative	Intersex	Thoroughbred	(-)	n/a	2	MYZO1	n/a	n/a
H172	n/a	n/a	blood	64, XY	positive	Subfertile; idiopathic	Arabian	2.01	0.0282843	2	MYZO1	1.99	2.03
H206	n/a	n/a	blood	64, XY	positive	Sterile; normal sperm count but 97% of sperm abnormal. Low motility, abnormal morphology	Arabian	2.07	0.0424264	2	MYZO1	2.04	2.1
H255	n/a	n/a	blood	64, XY	positive	Subfertile; idiopathic	Arabian	1.87	0.0282843	2	MYZO1	1.85	1.89
H284	n/a	n/a	blood	64, XY	positive	Subfertile; idiopathic	Arabian	1.87	0.113137	2	MYZO1	1.79	1.95
H320	n/a	n/a	blood	64,XY	positive	Sterile; azoospermia	Connemera	2.2	0.0282843	2	MYZO1	2.18	2.22
H343	n/a	n/a	blood	64, XY	positive	Subfertile; low sperm count	American American Quarter Horse	2.23	0.0707107	2	MYZO1	2.18	2.28
H620	n/a	n/a	blood	64,XY	positive	Sterile; azoospermia	Appaloosa	1.84	0.0424264	2	MYZO1	1.81	1.87
H653	n/a	n/a	blood	64, XY	positive	Subfertile; abnormal sperm motility and morphology	Arabian	1.87	0.141421	2	MYZO1	1.77	1.97
H693	n/a	n/a	blood	64, XY	positive	Subfertile; idiopathic	Arabian	1.97	0.0282843	2	MYZO1	1.95	1.99
H726	n/a	n/a	blood	64,XY	positive	Subfertile; idiopathic	Standardbred	2.05	0.0282843	2	MYZO1	2.03	2.07
H787	n/a	n/a	blood	64, XY;t(Y;13p)	positive	Sterile; azoospermia	Fresian	1.91	0.0282843	2	MYZO1	1.89	1.93
H962	n/a	n/a	blood	64,XY	positive	Sterile; azoospermia, small testes	Arabian	1.74	0.0282843	2	MYZO1	1.72	1.76
H963	n/a	n/a	blood	64,XY;t(12q;25q),der(12p)	positive	Subfertile; small testes; chromosomal abnormality	Arabian	1.7	0.0424264	2	MYZO1	1.67	1.73
H004	n/a	n/a	blood	64,XY	positive	Subfertile; segmental aplasia, partially missing epididymis	American American Quarter Horse	1.97	0.0565685	2	MYZO1	1.93	2.01
H396	n/a	n/a	blood	64, XY	positive	Fertile; donor for SCNT	American American Quarter Horse	1.89	0.00707107	2	MYZO1	1.88	1.89
H391	n/a	n/a	blood	64, XY	positive	Subfertile; low motility	American American Quarter Horse	1.69	0.169706	2	MYZO1	1.57	1.81
H392	n/a	n/a	blood	64, XY	positive	Subfertile; low motility	American American Quarter Horse	1.68	0.0141421	2	MYZO1	1.67	1.69
H393	n/a	n/a	blood	64, XY	positive	Subfertile; low motility	American American Quarter Horse	1.54	0.0707107	2	MYZO1	1.49	1.59
H394	n/a	n/a	blood	64, XY	positive	Subfertile; low motility	American American Quarter Horse	1.79	0.0282843	2	MYZO1	1.77	1.81
H395	n/a	n/a	blood	64, XY	positive	Subfertile; low motility	American American Quarter Horse	1.92	0.0282843	2	MYZO1	1.9	1.94

## Sheet: SRY
Table S1.6: Composite information for all 289 horses involved in this study together with detailed results of all ddPCR experiments for SRY
Sample ID	Y Haplogroup	Y Haplotype	Sample Type	Karyotype	SRY PCR	Phenotype	Breed	Mean SRY CN	Total SD	# of replicates	Reference Used	CN Replicate 1	CN Replicate 2	CN replicate 3	CN Replicate 4	CN Replicate 5	CN Replicate 6	CN Replicate 7	CN Replicate 8	CN Replicate 9	CN Replicate 10	CN Replicate 11	CN Replicate 12	CN Replicate 13	CN Replicate 14	CN Replicate 15	CN Replicate 16	CN Replicate 17	CN Replicate 18	CN Replicate 19	CN Replicate 20	CN Replicate 21	CN Replicate 22	CN Replicate 23	CN Replicate 24	CN Replicate 25	CN Replicate 26	CN Replicate 27	CN Replicate 28	CN Replicate 29	CN Replicate 30
BRAVO	Crown	Tb-d	blood	64,XY	positive	Normal male; no abnormalities in phenotype	Thoroughbred	0.9	0.0666437	30	MYZO1/MSTN	0.87	0.85	0.9	1.01	1.02	0.98	0.78	0.76	0.91	0.94	0.87	0.9	0.9	1	0.97	0.94	0.87	0.82	0.91	0.9	0.88	0.82	1	0.79	0.93	0.88	0.9	0.93	0.87	0.9
23346	Crown	Ad	hair	na	positive	Normal male; no abnormalities in phenotype	Dales Pony	1	0.0141421	2	MYZO1	0.99	1.01
23347	Crown	Ad	hair	na	positive	Normal male; no abnormalities in phenotype	Dales Pony	0.65	0.0141421	2	MYZO1	0.64	0.66
23348	Crown	Ad	hair	na	positive	Normal male; no abnormalities in phenotype	Dales Pony	0.96	0.0282843	2	MYZO1	0.94	0.98
24109	Crown	Ad	hair	na	positive	Normal male; no abnormalities in phenotype	Dales Pony	0.94	0.0141421	2	MYZO1	0.93	0.95
70858	Crown	Ad	hair	na	positive	Normal male; no abnormalities in phenotype	Suffolk Punch	0.748	0.0262996	4	MSTN	0.71	0.76	0.75	0.77
70980	Crown	Ad	hair	na	positive	Normal male; no abnormalities in phenotype	Suffolk Punch	0.85	0.0424264	2	MYZO1	0.82	0.88
70981	Crown	Ad	hair	na	positive	Normal male; no abnormalities in phenotype	Suffolk Punch	0.81	0.0141421	2	MYZO1	0.8	0.82
73901	Crown	Ad	hair	na	positive	Normal male; no abnormalities in phenotype	Suffolk Punch	0.95	0.0141421	2	MYZO1	0.94	0.96
74413	Crown	Ad	hair	na	positive	Normal male; no abnormalities in phenotype	Suffolk Punch	0.9	0.0141421	2	MYZO1	0.89	0.91
74836	Crown	Ad	hair	na	positive	Normal male; no abnormalities in phenotype	Suffolk Punch	0.739	0.0221736	4	MSTN	0.73	0.76	0.71	0.75
74837	Crown	Ad	hair	na	positive	Normal male; no abnormalities in phenotype	Suffolk Punch	0.695	0.0129099	4	MSTN	0.68	0.71	0.7	0.69
75052	Crown	Ad	hair	na	positive	Normal male; no abnormalities in phenotype	Suffolk Punch	0.87	0.0141421	2	MSTN	0.86	0.88
BP280	Crown	Ad	hair	na	positive	Normal male; no abnormalities in phenotype	Estonian Native	0.86	0.0282843	2	MYZO1	0.84	0.88
BP282	Crown	Ad	hair	na	positive	Normal male; no abnormalities in phenotype	Estonian Native	0.79	0.0282843	2	MYZO1	0.77	0.81
BP314	Crown	Ad	hair	na	positive	Normal male; no abnormalities in phenotype	Estonian Native	0.79	0.00707107	2	MYZO1	0.78	0.79
BP315	Crown	Ad	hair	na	positive	Normal male; no abnormalities in phenotype	Estonian Native	1.06	0.0282843	2	MYZO1	1.04	1.08
BP388	Crown	Ad	hair	na	positive	Normal male; no abnormalities in phenotype	Estonian Native	1.55	0.0282843	2	MYZO1	1.53	1.57
BP389	Crown	Ad	hair	na	positive	Normal male; no abnormalities in phenotype	Estonian Native	0.9	0.0141421	2	MYZO1	0.89	0.91
H061	Crown	Ad	blood	64,XY	positive	Normal male; no abnormalities in phenotype	American Quarter Horse	0.84	0.00707107	2	MYZO1	0.83	0.84
H294	Crown	Ad	blood	64,XY	positive	Normal male; no abnormalities in phenotype	American Quarter Horse	0.78	0.0424264	2	MYZO1	0.75	0.81
H787	Crown	Ad	blood	64,XY	positive	Normal male; no abnormalities in phenotype	Friesian	0.78	0.0141421	2	MSTN	0.77	0.79
TR007	Crown	Ad	hair	na	positive	Normal male; no abnormalities in phenotype	Haflinger	1.01	0.0141421	2	MYZO1	1	1.02
TR008	Crown	Ad	hair	na	positive	Normal male; no abnormalities in phenotype	Haflinger	0.91	0.0282843	2	MYZO1	0.89	0.93
TR009	Crown	Ad	hair	na	positive	Normal male; no abnormalities in phenotype	Noriker	0.93	0.0282843	2	MYZO1	0.91	0.95
H334	Crown	Am	blood	64,XY	positive	Normal male; no abnormalities in phenotype	Caspian	0.793	0.0189297	4	MSTN	0.79	0.82	0.78	0.78
22443	Crown	Ao	hair	na	positive	Normal male; no abnormalities in phenotype	Arabian	0.8	0.0141421	2	MYZO1	0.79	0.81
22456	Crown	Ao	hair	na	positive	Normal male; no abnormalities in phenotype	Arabian	0.79	0.0282843	2	MYZO1	0.77	0.81
H172	Crown	Ao	blood	64,XY	positive	Normal male; no abnormalities in phenotype	Arabian	0.71	0.0424264	2	MYZO1	0.68	0.74
H206	Crown	Ao	blood	64,XY	positive	Normal male; no abnormalities in phenotype	Arabian	0.965	0.0420317	4	MYZO1	0.94	0.99	1.01	0.92
H255	Crown	Ao	blood	64,XY	positive	Normal male; no abnormalities in phenotype	Arabian	0.953	0.00957427	4	MYZO1	0.94	0.96	0.95	0.96
H284	Crown	Ao	blood	64,XY	positive	Normal male; no abnormalities in phenotype	Arabian	0.94	0.0141421	2	MYZO1	0.93	0.95
H469	Crown	Ao	blood	64,XY	positive	Normal male; no abnormalities in phenotype	Arabian	0.99	0.00816497	4	MYZO1	0.99	1	0.98	0.99
H634	Crown	Ao	blood	64,XY	positive	Normal male; no abnormalities in phenotype	Arabian	0.9	0.0141421	2	MYZO1	0.89	0.91
H653	Crown	Ao	blood	64,XY	positive	Normal male; no abnormalities in phenotype	Arabian	0.83	0.00707107	2	MYZO1	0.82	0.83
H674	Crown	Ao	blood	64,XY	positive	Normal male; no abnormalities in phenotype	Arabian	0.96	0	2	MYZO1	0.96	0.96
H693	Crown	Ao	blood	64,XY	positive	Normal male; no abnormalities in phenotype	Arabian	0.972	0.0125831	4	MYZO1	0.97	0.99	0.96	0.97
H728	Crown	Ao	blood	64,XY	positive	Normal male; no abnormalities in phenotype	Arabian	1	0.00707107	2	MYZO1	1	0.99
TR001	Crown	Ao	hair	na	positive	Normal male; no abnormalities in phenotype	Lipizzan	0.99	0.00707107	2	MYZO1	0.98	0.99
TR002	Crown	Ao	hair	na	positive	Normal male; no abnormalities in phenotype	Lipizzan	0.97	0.0141421	2	MYZO1	0.96	0.98
TR003	Crown	Ao	hair	na	positive	Normal male; no abnormalities in phenotype	Lipizzan	0.96	0.0282843	2	MYZO1	0.94	0.98
TR004	Crown	Ao	hair	na	positive	Normal male; no abnormalities in phenotype	Noriker	1.03	0.0424264	2	MYZO1	1	1.06
TR005	Crown	Ao	hair	na	positive	Normal male; no abnormalities in phenotype	Noriker	0.93	0.0424264	2	MYZO1	0.9	0.96
TR006	Crown	Ao	hair	na	positive	Normal male; no abnormalities in phenotype	Noriker	1.04	0.0424264	2	MYZO1	1.01	1.07
BP306	Non-Crown	Domwest1	blood	64,XY	positive	Normal male; no abnormalities in phenotype	Mongolian Horse	0.92	0.0282843	2	MYZO1	0.9	0.94
BP287	Non-Crown	Domwest3	blood	64,XY	positive	Normal male; no abnormalities in phenotype	Mongolian Horse	0.81	0.0282843	2	MYZO1	0.79	0.83
BP298	Non-Crown	Domwest3	blood	64,XY	positive	Normal male; no abnormalities in phenotype	Mongolian Horse	1.99	0.0141421	2	MYZO1	1.98	2
BP304	Non-Crown	Domwest3	blood	64,XY	positive	Normal male; no abnormalities in phenotype	Mongolian Horse	0.99	0.0282843	2	MYZO1	0.97	1.01
BP309	Non-Crown	Domwest3	blood	64,XY	positive	Normal male; no abnormalities in phenotype	Mongolian Horse	0.91	0.0424264	2	MYZO1	0.88	0.94
BP310	Non-Crown	Domwest3	blood	64,XY	positive	Normal male; no abnormalities in phenotype	Mongolian Horse	0.92	0.0282843	2	MYZO1	0.9	0.94
121576	Non-Crown	Domwest4	hair	na	positive	Normal male; no abnormalities in phenotype	Zemaitukai	1.7	0.0697615	4	MYZO1	1.62	1.79	1.7	1.69
121579	Non-Crown	Domwest4	hair	na	positive	Normal male; no abnormalities in phenotype	Zemaitukai	1.38	0.00816497	4	MYZO1	1.39	1.37	1.38	1.38
121581	Non-Crown	Domwest4	hair	na	positive	Normal male; no abnormalities in phenotype	Zemaitukai	1.66	0.0141421	2	MYZO1	1.65	1.67
121587	Non-Crown	Domwest4	hair	na	positive	Normal male; no abnormalities in phenotype	Zemaitukai	1.58	0.0141421	2	MYZO1	1.57	1.59
121589	Non-Crown	Domwest4	hair	na	positive	Normal male; no abnormalities in phenotype	Zemaitukai	1.89	0.0141421	2	MYZO1	1.9	1.88
BP364	Non-Crown	Domwest4	hair	na	positive	Normal male; no abnormalities in phenotype	Estonian Native	1.96	0.0848528	2	MYZO1	1.9	2.02
BP378	Non-Crown	Domwest4	hair	na	positive	Normal male; no abnormalities in phenotype	Estonian Native	2	0.0282843	2	MYZO1	1.98	2.02
BP383	Non-Crown	Domwest4	hair	na	positive	Normal male; no abnormalities in phenotype	Estonian Native	1.88	0.113137	2	MYZO1	1.8	1.96
BP384	Non-Crown	Domwest4	hair	na	positive	Normal male; no abnormalities in phenotype	Estonian Native	1.49	0.0141421	2	MYZO1	1.48	1.5
BP385	Non-Crown	Domwest4	hair	na	positive	Normal male; no abnormalities in phenotype	Estonian Native	1.9	0	2	MYZO1	1.9	1.9
BP386	Non-Crown	Domwest4	hair	na	positive	Normal male; no abnormalities in phenotype	Estonian Native	1.58	0.0848528	2	MYZO1	1.52	1.64
BP387	Non-Crown	Domwest4	hair	na	positive	Normal male; no abnormalities in phenotype	Estonian Native	1.77	0.0424264	2	MYZO1	1.74	1.8
BP394	Non-Crown	Domwest4	hair	na	positive	Normal male; no abnormalities in phenotype	Estonian Native	0.85	0.0282843	2	MYZO1	0.83	0.87
BP398	Non-Crown	Domwest4	hair	na	positive	Normal male; no abnormalities in phenotype	Estonian Native	0.99	0.0282843	2	MYZO1	0.97	1.01
BP399	Non-Crown	Domwest4	hair	na	positive	Normal male; no abnormalities in phenotype	Estonian Native	1.76	0.0565685	2	MYZO1	1.72	1.8
BP400	Non-Crown	Domwest4	hair	na	positive	Normal male; no abnormalities in phenotype	Estonian Native	1.98	0.0424264	2	MYZO1	1.95	2.01
102328	Crown	Hs	blood	na	positive	Normal male; no abnormalities in phenotype	Lipizzan	0.9675	0.0298608	4	MSTN	0.93	1	0.98	0.96
TR013	Crown	Hs	hair	na	positive	Normal male; no abnormalities in phenotype	Lipizzan	0.91	0.0282843	2	MYZO1	0.89	0.93
TR014	Crown	Hs	hair	na	positive	Normal male; no abnormalities in phenotype	Lipizzan	0.96	0.0282843	2	MYZO1	0.94	0.98
TR015	Crown	Hs	hair	na	positive	Normal male; no abnormalities in phenotype	Lipizzan	0.99	0.0565685	2	MYZO1	0.95	1.03
BP373	Non-Crown	I	blood	64,XY	positive	Normal male; no abnormalities in phenotype	Icelandic Horse	0.815	0.00707107	2	MSTN	0.81	0.82
BP376	Non-Crown	I	blood	64,XY	positive	Normal male; no abnormalities in phenotype	Icelandic Horse	0.645	0.00707107	2	MSTN	0.64	0.65
BP377	Non-Crown	I	blood	64,XY	positive	Normal male; no abnormalities in phenotype	Icelandic Horse	1.03	0.0141421	2	MYZO1	1.02	1.04
TR025	Non-Crown	I	blood	64,XY	positive	Normal male; no abnormalities in phenotype	Icelandic Horse	1.01	0.0141421	2	MYZO1	1	1.02
TR026	Non-Crown	I	blood	64,XY	positive	Normal male; no abnormalities in phenotype	Icelandic Horse	1	0.0141421	2	MYZO1	0.99	1.01
TR027	Non-Crown	I	blood	64,XY	positive	Normal male; no abnormalities in phenotype	Icelandic Horse	0.93	0.0424264	2	MYZO1	0.9	0.96
TR019	Non-Crown	M	blood	64,XY	positive	Normal male; no abnormalities in phenotype	Mongolian Horse	0.98	0.0565685	2	MYZO1	0.94	1.02
25802	Non-Crown	N	hair	na	positive	Normal male; no abnormalities in phenotype	Shetlandpony	0.56	0.0282843	2	MSTN	0.54	0.58
45379	Non-Crown	N	hair	na	positive	Normal male; no abnormalities in phenotype	Shetlandpony	0.465	0.0208167	4	MSTN	0.46	0.47	0.49	0.44
TR016	Non-Crown	N	hair	na	positive	Normal male; no abnormalities in phenotype	Shetlandpony	1.03	0	2	MYZO1	1.03	1.03
TR017	Non-Crown	N	hair	na	positive	Normal male; no abnormalities in phenotype	Shetlandpony	1.01	0.0141421	2	MYZO1	1	1.02
TR018	Non-Crown	N	hair	na	positive	Normal male; no abnormalities in phenotype	Shetlandpony	0.94	0.0282843	2	MYZO1	0.92	0.96
BP360	Non-Crown	O	blood	64,XY	positive	Normal male; no abnormalities in phenotype	Mongolian Horse	n/a	#DIV/0!	0	MYZO1
TR020	Non-Crown	O	hair	na	positive	Normal male; no abnormalities in phenotype	Mongolian Horse	1.87	0.00707107	2	MYZO1	1.86	1.87
TR021	Non-Crown	O	hair	na	positive	Normal male; no abnormalities in phenotype	Mongolian Horse	1.95	0.0707107	2	MYZO1	1.9	2
TR028	Non-Crown	O	hair	na	positive	Normal male; no abnormalities in phenotype	Yakutian	2.7	0.307571	4	MYZO1	2.33	3	2.9	2.57
KULAN1	Non-Crown	outgroup	blood	na	positive	Normal male; no abnormalities in phenotype	Kulan (Equus hemionus kulan)	0.84	0.0141421	2	MYZO1	0.83	0.85
KULAN2	Non-Crown	outgroup	blood	na	positive	Normal male; no abnormalities in phenotype	Kulan (Equus hemionus kulan)	0.66	0.0282843	2	MYZO1	0.64	0.68
15758	Non-Crown	Pa	hair	na	positive	Normal male; no abnormalities in phenotype	Heck horse	0.68	0.0141421	2	MYZO1	0.67	0.69
21150	Non-Crown	Pa	hair	na	positive	Normal male; no abnormalities in phenotype	Heck horse	0.73	0.0424264	2	MYZO1	0.7	0.76
TR022	Non-Crown	Pa	blood	66,XY	positive	Normal male; no abnormalities in phenotype	Przewalski's horse	0.98	0.00707107	2	MYZO1	0.97	0.98
14855	Non-Crown	Pb	blood	na	positive	Normal male; no abnormalities in phenotype	Przewalski's horse	1.06	0.0565685	2	MYZO1	1.02	1.1
NO003	Non-Crown	Pb	blood	na	positive	Normal male; no abnormalities in phenotype	Przewalski's horse	0.71	0.0282843	2	MYZO1	0.69	0.73
TR023	Non-Crown	Pb	blood	66,XY	positive	Normal male; no abnormalities in phenotype	Przewalski's horse	1	0	2	MYZO1	1	1
TR024	Non-Crown	Pb	blood	66,XY	positive	Normal male; no abnormalities in phenotype	Przewalski's horse	0.89	0.0424264	2	MYZO1	0.86	0.92
121580	Crown	Ta	hair	na	positive	Normal male; no abnormalities in phenotype	Zemaitukai	0.89	0.0141421	2	MYZO1	0.88	0.9
76621	Crown	Tb	hair	na	positive	Normal male; no abnormalities in phenotype	Caspian	0.82	0.0282843	2	MYZO1	0.8	0.84
76640	Crown	Tb-1	hair	na	positive	Normal male; no abnormalities in phenotype	Caspian	0.65	0.0707107	2	MSTN	0.6	0.7
51091	Crown	Tb-d	hair	na	positive	Normal male; no abnormalities in phenotype	Tennessee Walking	0.57	0.0424264	2	MSTN	0.54	0.6
51094	Crown	Tb-d	hair	na	positive	Normal male; no abnormalities in phenotype	Tennessee Walking	0.53	0.0424264	2	MSTN	0.5	0.56
51100	Crown	Tb-d	hair	na	positive	Normal male; no abnormalities in phenotype	Tennessee Walking	0.92	0.0282843	2	MSTN	0.9	0.94
51163	Crown	Tb-d	hair	na	positive	Normal male; no abnormalities in phenotype	Tennessee Walking	0.97	0.0282843	2	MSTN	0.95	0.99
51164	Crown	Tb-d	hair	na	positive	Normal male; no abnormalities in phenotype	Tennessee Walking	0.94	0.0282843	2	MSTN	0.92	0.96
67394	Crown	Tb-d	hair	na	positive	Normal male; no abnormalities in phenotype	Standardbred	0.5	0.0163299	4	MSTN	0.5	0.48	0.52	0.5
67395	Crown	Tb-d	hair	na	positive	Normal male; no abnormalities in phenotype	Standardbred	0.69	0.0141421	2	MSTN	0.68	0.7
67396	Crown	Tb-d	hair	na	positive	Normal male; no abnormalities in phenotype	Standardbred	0.65	0.0282843	2	MSTN	0.63	0.67
67398	Crown	Tb-d	hair	na	positive	Normal male; no abnormalities in phenotype	Standardbred	0.54	0.0141421	2	MSTN	0.53	0.55
67399	Crown	Tb-d	hair	na	positive	Normal male; no abnormalities in phenotype	Standardbred	0.57	0.0282843	2	MSTN	0.55	0.59
67400	Crown	Tb-d	hair	na	positive	Normal male; no abnormalities in phenotype	Standardbred	0.53	0.0424264	2	MSTN	0.5	0.56
67401	Crown	Tb-d	hair	na	positive	Normal male; no abnormalities in phenotype	Standardbred	0.705	0.0173205	4	MSTN	0.7	0.69	0.7	0.73
67402	Crown	Tb-d	hair	na	positive	Normal male; no abnormalities in phenotype	Standardbred	0.66	0.0282843	2	MSTN	0.64	0.68
BP390	Crown	Tb-d	hair	na	positive	Normal male; no abnormalities in phenotype	Estonian Native	0.71	0.0141421	2	MYZO1	0.7	0.72
FK003_DV023	Crown	Tb-d	hair	na	positive	Normal male; no abnormalities in phenotype	Thoroughbred	0.79	0.0141421	2	MYZO1	0.8	0.78
FK009_DV029	Crown	Tb-d	hair	na	positive	Normal male; no abnormalities in phenotype	Thoroughbred	0.94	0.0282843	2	MYZO1	0.92	0.96
FK015_DV035	Crown	Tb-d	hair	na	positive	Normal male; no abnormalities in phenotype	Thoroughbred	0.96	0.00707107	2	MYZO1	0.95	0.96
FK024_DV071	Crown	Tb-d	hair	na	positive	Normal male; no abnormalities in phenotype	Thoroughbred	0.88	0	2	MYZO1	0.88	0.88
FK026_DV073	Crown	Tb-d	hair	na	positive	Normal male; no abnormalities in phenotype	Thoroughbred	0.87	0.0141421	2	MYZO1	0.86	0.88
FK030_DV077	Crown	Tb-d	hair	na	positive	Normal male; no abnormalities in phenotype	Thoroughbred	0.92	0.0282843	2	MYZO1	0.9	0.94
FK034_DV081	Crown	Tb-d	hair	na	positive	Normal male; no abnormalities in phenotype	Thoroughbred	1.05	0.0707107	2	MYZO1	1	1.1
FK037_DV084	Crown	Tb-d	hair	na	positive	Normal male; no abnormalities in phenotype	Thoroughbred	0.88	0.0424264	2	MYZO1	0.85	0.91
FK057_DV108	Crown	Tb-d	hair	na	positive	Normal male; no abnormalities in phenotype	Thoroughbred	0.96	0.0707107	2	MYZO1	0.91	1.01
FK058_DV109	Crown	Tb-d	hair	na	positive	Normal male; no abnormalities in phenotype	Thoroughbred	0.93	0.0182574	4	MYZO1	0.92	0.91	0.95	0.94
FK062_DV114	Crown	Tb-d	hair	na	positive	Normal male; no abnormalities in phenotype	Thoroughbred	0.98	0.0282843	2	MYZO1	0.96	1
FK066_DV119	Crown	Tb-d	hair	na	positive	Normal male; no abnormalities in phenotype	Thoroughbred	0.93	0.0424264	2	MYZO1	0.9	0.96
FK074_DV129	Crown	Tb-d	hair	na	positive	Normal male; no abnormalities in phenotype	Thoroughbred	0.98	0.0141421	2	MYZO1	0.97	0.99
FK075_DV130	Crown	Tb-d	hair	na	positive	Normal male; no abnormalities in phenotype	Thoroughbred	0.95	0.0282843	2	MYZO1	0.93	0.97
FK082_DV138	Crown	Tb-d	hair	na	positive	Normal male; no abnormalities in phenotype	Thoroughbred	0.95	0.00707107	2	MYZO1	0.94	0.95
FK085_DV142	Crown	Tb-d	hair	na	positive	Normal male; no abnormalities in phenotype	Thoroughbred	0.94	0	2	MYZO1	0.94	0.94
FK102_DV217	Crown	Tb-d	hair	na	positive	Normal male; no abnormalities in phenotype	Thoroughbred	0.98	0.0141421	2	MYZO1	0.97	0.99
FK114_DV236	Crown	Tb-d	hair	na	positive	Normal male; no abnormalities in phenotype	Thoroughbred	1.04	0.0565685	2	MYZO1	1	1.08
FK120_DV_C	Crown	Tb-d	hair	na	positive	Normal male; no abnormalities in phenotype	Thoroughbred	1.07	0.0707107	2	MYZO1	1.02	1.12
FK122_DV_E	Crown	Tb-d	hair	na	positive	Normal male; no abnormalities in phenotype	Thoroughbred	1.12	0.0424264	2	MYZO1	1.09	1.15
FK126_DV_I	Crown	Tb-d	hair	na	positive	Normal male; no abnormalities in phenotype	Thoroughbred	0.94	0.0282843	2	MYZO1	0.92	0.96
FK189	Crown	Tb-d	hair	na	positive	Normal male; no abnormalities in phenotype	Thoroughbred	0.88	0.0282843	2	MYZO1	0.86	0.9
H016	Crown	Tb-d	blood	64,XY	positive	Normal male; no abnormalities in phenotype	Caspian	0.975	0.0556776	4	MYZO1	0.9	1	0.97	1.03
H017	Crown	Tb-d	blood	64,XY	positive	Normal male; no abnormalities in phenotype	Caspian	0.945	0.0404145	4	MYZO1	0.89	0.98	0.94	0.97
H023	Crown	Tb-d	blood	64,XY	positive	Normal male; no abnormalities in phenotype	American Quarter Horse	0.97	0.0424264	2	MYZO1	0.94	1
H042	Crown	Tb-d	blood	64,XY	positive	Normal male; no abnormalities in phenotype	American Quarter Horse	0.85	0.0282843	2	MYZO1	0.83	0.87
H043	Crown	Tb-d	blood	64,XY	positive	Normal male; no abnormalities in phenotype	American Quarter Horse	0.845	0.0129099	4	MYZO1	0.84	0.85	0.83	0.86
H044	Crown	Tb-d	blood	64,XY	positive	Normal male; no abnormalities in phenotype	American Quarter Horse	0.72	0.0282843	2	MYZO1	0.7	0.74
H045	Crown	Tb-d	blood	64,XY	positive	Normal male; no abnormalities in phenotype	American Quarter Horse	0.66	0.0141421	2	MYZO1	0.65	0.67
H046	Crown	Tb-d	blood	64,XY	positive	Normal male; no abnormalities in phenotype	American Quarter Horse	0.86	0.0424264	2	MYZO1	0.83	0.89
H047	Crown	Tb-d	blood	64,XY	positive	Normal male; no abnormalities in phenotype	American Quarter Horse	0.78	0.0141421	2	MYZO1	0.77	0.79
H048	Crown	Tb-d	blood	64,XY	positive	Normal male; no abnormalities in phenotype	American Quarter Horse	0.81	0.0141421	2	MYZO1	0.8	0.82
H049	Crown	Tb-d	blood	64,XY	positive	Normal male; no abnormalities in phenotype	Paint	0.9	0	2	MYZO1	0.9	0.9
H050	Crown	Tb-d	blood	64,XY	positive	Normal male; no abnormalities in phenotype	Quarter-Morgan mix	0.93	0.0424264	2	MYZO1	0.9	0.96
H070	Crown	Tb-d	blood	64,XY	positive	Normal male; no abnormalities in phenotype	American Quarter Horse	0.76	0.0848528	2	MYZO1	0.7	0.82
H292	Crown	Tb-d	blood	64,XY	positive	Normal male; no abnormalities in phenotype	American Quarter Horse	0.97	0.0141421	2	MYZO1	0.96	0.98
H293	Crown	Tb-d	blood	64,XY	positive	Normal male; no abnormalities in phenotype	American Quarter Horse	0.9	0.0141421	2	MYZO1	0.89	0.91
H295	Crown	Tb-d	blood	64,XY	positive	Normal male; no abnormalities in phenotype	American Quarter Horse	0.68	0.0424264	2	MYZO1	0.65	0.71
H296	Crown	Tb-d	blood	64,XY	positive	Normal male; no abnormalities in phenotype	American Quarter Horse	0.73	0.0424264	2	MYZO1	0.7	0.76
H297	Crown	Tb-d	blood	64,XY	positive	Normal male; no abnormalities in phenotype	American Quarter Horse	0.74	0.0282843	2	MYZO1	0.72	0.76
H335	Crown	Tb-d	blood	64,XY	positive	Normal male; no abnormalities in phenotype	Caspian	0.85	0.0282843	2	MYZO1	0.83	0.87
H337	Crown	Tb-d	blood	64,XY	positive	Normal male; no abnormalities in phenotype	American Quarter Horse	1.03	0.0424264	2	MYZO1	1	1.06
H343	Crown	Tb-d	blood	64,XY	positive	Normal male; no abnormalities in phenotype	American Quarter Horse	0.92	0.0282843	2	MSTN	0.9	0.94
H346	Crown	Tb-d	blood	64,XY	positive	Normal male; no abnormalities in phenotype	American Quarter Horse	0.64	0.0282843	2	MSTN	0.62	0.66
H400	Crown	Tb-d	blood	64,XY	positive	Normal male; no abnormalities in phenotype	American Quarter Horse	1.015	0.0129099	4	MYZO1	1	1.02	1.01	1.03
H401	Crown	Tb-d	blood	64,XY	positive	Normal male; no abnormalities in phenotype	American Quarter Horse	0.71	0.0282843	2	MYZO1	0.69	0.73
H410	Crown	Tb-d	blood	64,XY	positive	Normal male; no abnormalities in phenotype	American Quarter Horse	0.78	0.0282843	2	MSTN	0.76	0.8
H446	Crown	Tb-d	blood	64,XY	positive	Normal male; no abnormalities in phenotype	American Quarter Horse	0.915	0.0129099	4	MYZO1	0.9	0.93	0.92	0.91
H593	Crown	Tb-d	blood	64,XY	positive	Normal male; no abnormalities in phenotype	American Quarter Horse	0.94	0.0141421	2	MYZO1	0.93	0.95
H907	Crown	Tb-d	blood	64,XY	positive	Normal male; no abnormalities in phenotype	American Quarter Horse	0.99	0.0141421	2	MYZO1	0.98	1
STO-0015	Crown	Tb-d	blood	na	positive	Normal male; no abnormalities in phenotype	Thoroughbred	0.85	0.0282843	2	MYZO1	0.83	0.87
STO-0021	Crown	Tb-d	blood	na	positive	Normal male; no abnormalities in phenotype	Thoroughbred	0.8	0	2	MYZO1	0.8	0.8
STO-0023	Crown	Tb-d	blood	na	positive	Normal male; no abnormalities in phenotype	Thoroughbred	0.84	0.0141421	2	MSTN	0.83	0.85
STO-0041	Crown	Tb-d	blood	na	positive	Normal male; no abnormalities in phenotype	Thoroughbred	0.96	0.0282843	2	MSTN	0.94	0.98
STO-0103	Crown	Tb-d	blood	na	positive	Normal male; no abnormalities in phenotype	Thoroughbred	0.76	0.0282843	2	MSTN	0.74	0.78
STO-0173	Crown	Tb-d	blood	na	positive	Normal male; no abnormalities in phenotype	Thoroughbred	0.77	0	2	MSTN	0.77	0.77
STO-0177	Crown	Tb-d	blood	na	positive	Normal male; no abnormalities in phenotype	Thoroughbred	0.68	0.0141421	2	MYZO1	0.67	0.69
STO-0181	Crown	Tb-d	blood	na	positive	Normal male; no abnormalities in phenotype	Thoroughbred	0.75	0.00707107	2	MYZO1	0.74	0.75
STO-0183	Crown	Tb-d	blood	na	positive	Normal male; no abnormalities in phenotype	Thoroughbred	0.62	0.0282843	2	MYZO1	0.6	0.64
STO-0185	Crown	Tb-d	blood	na	positive	Normal male; no abnormalities in phenotype	Thoroughbred	0.46	0.0616441	4	MYZO1	0.39	0.54	0.46	0.45
STO-0187	Crown	Tb-d	blood	na	positive	Normal male; no abnormalities in phenotype	Thoroughbred	0.79	0.0141421	2	MSTN	0.78	0.8
STO-0191	Crown	Tb-d	blood	na	positive	Normal male; no abnormalities in phenotype	Thoroughbred	0.75	0.0141421	2	MYZO1	0.74	0.76
STO-0193	Crown	Tb-d	blood	na	positive	Normal male; no abnormalities in phenotype	Thoroughbred	0.83	0.0424264	2	MSTN	0.8	0.86
STO-0195	Crown	Tb-d	blood	na	positive	Normal male; no abnormalities in phenotype	Thoroughbred	0.79	0.0989949	2	MSTN	0.72	0.86
STO-0203	Crown	Tb-d	blood	na	positive	Normal male; no abnormalities in phenotype	Thoroughbred	0.52	0.0282843	2	MYZO1	0.5	0.54
STO-0209	Crown	Tb-d	blood	na	positive	Normal male; no abnormalities in phenotype	Thoroughbred	0.62	0.0424264	2	MYZO1	0.59	0.65
STO-0217	Crown	Tb-d	blood	na	positive	Normal male; no abnormalities in phenotype	Thoroughbred	0.94	0.0141421	2	MSTN	0.93	0.95
STO-0219	Crown	Tb-d	blood	na	positive	Normal male; no abnormalities in phenotype	Thoroughbred	1.03	0.0424264	2	MSTN	1	1.06
STO-0221	Crown	Tb-d	blood	na	positive	Normal male; no abnormalities in phenotype	Thoroughbred	0.93	0.0282843	2	MSTN	0.91	0.95
STO-0227	Crown	Tb-d	blood	na	positive	Normal male; no abnormalities in phenotype	Thoroughbred	0.86	0.0565685	2	MSTN	0.82	0.9
STO-0235	Crown	Tb-d	blood	na	positive	Normal male; no abnormalities in phenotype	Thoroughbred	0.96	0.0424264	2	MYZO1	0.93	0.99
STO-0239	Crown	Tb-d	blood	na	positive	Normal male; no abnormalities in phenotype	Thoroughbred	0.83	0.0565685	2	MSTN	0.79	0.87
21151	Crown	Tb-o	hair	na	positive	Normal male; no abnormalities in phenotype	Heck horse	0.95	0.148492	2	MYZO1	0.89	1.1
21152	Crown	Tb-o	hair	na	positive	Normal male; no abnormalities in phenotype	Heck horse	0.81	0.0141421	2	MYZO1	0.8	0.82
59872	Crown	Tb-o	hair	na	positive	Normal male; no abnormalities in phenotype	Heck horse	0.69	0.00707107	2	MYZO1	0.68	0.69
64064	Crown	Tb-o	hair	na	positive	Normal male; no abnormalities in phenotype	Heck horse	0.59	0.0141421	2	MYZO1	0.58	0.6
68983	Crown	Tb-o	hair	na	positive	Normal male; no abnormalities in phenotype	Heck horse	0.76	0.0282843	2	MYZO1	0.74	0.78
121577	Crown	Tb-o	hair	na	positive	Normal male; no abnormalities in phenotype	Zemaitukai	0.84	0.0141421	2	MYZO1	0.82	0.84
121578	Crown	Tb-o	hair	na	positive	Normal male; no abnormalities in phenotype	Zemaitukai	0.85	0	2	MYZO1	0.85	0.85
121583	Crown	Tb-o	hair	na	positive	Normal male; no abnormalities in phenotype	Zemaitukai	0.92	0.0424264	2	MYZO1	0.89	0.95
121584	Crown	Tb-o	hair	na	positive	Normal male; no abnormalities in phenotype	Zemaitukai	0.94	0.0282843	2	MYZO1	0.92	0.96
BP001	Crown	Tb-o	blood	64,XY	positive	Normal male; no abnormalities in phenotype	Miniature Horse	0.92	0.0282843	2	MSTN	0.9	0.94
BP002	Crown	Tb-o	blood	64,XY	positive	Normal male; no abnormalities in phenotype	Miniature Horse	0.8	0	2	MSTN	0.8	0.8
BP372	Crown	Tb-o	hair	na	positive	Normal male; no abnormalities in phenotype	Estonian Native	0.86	0.00707107	2	MYZO1	0.85	0.86
BP395	Crown	Tb-o	hair	na	positive	Normal male; no abnormalities in phenotype	Estonian Native	1.6	0.00707107	2	MYZO1	1.59	1.6
BP396	Crown	Tb-o	hair	na	positive	Normal male; no abnormalities in phenotype	Estonian Native	0.99	0.0212132	2	MYZO1	0.98	1.01
H051	Crown	Tb-o	blood	64,XY	positive	Normal male; no abnormalities in phenotype	American Quarter Horse	0.722	0.0525198	4	MYZO1	0.65	0.75	0.72	0.77
H052	Crown	Tb-o	blood	64,XY	positive	Normal male; no abnormalities in phenotype	American Quarter Horse	0.893	0.136961	4	MYZO1	0.7	1	0.98	0.89
H300	Crown	Tb-o	blood	64,XY	positive	Normal male; no abnormalities in phenotype	American Quarter Horse	0.71	0.0282843	2	MYZO1	0.69	0.73
STO-0095	Crown	Tb-o	blood	64,XY	positive	Normal male; no abnormalities in phenotype	Thoroughbred	0.9	0.00707107	2	MSTN	0.89	0.9
TR010	Crown	Tb-o	hair	na	positive	Normal male; no abnormalities in phenotype	Lipizzan	0.9	0	2	MYZO1	0.9	0.9
TR011	Crown	Tb-o	hair	na	positive	Normal male; no abnormalities in phenotype	Lipizzan	0.98	0.0282843	2	MYZO1	0.96	1
TR012	Crown	Tb-o	hair	na	positive	Normal male; no abnormalities in phenotype	Lipizzan	0.98	0.0141421	2	MYZO1	0.97	0.99
BP276	Crown	Tu	hair	na	positive	Normal male; no abnormalities in phenotype	Estonian Native	0.82	0.0282843	2	MYZO1	0.8	0.84
BP277	Crown	Tu	hair	na	positive	Normal male; no abnormalities in phenotype	Estonian Native	0.82	0.0565685	2	MYZO1	0.78	0.86
BP312	Crown	Tu	hair	na	positive	Normal male; no abnormalities in phenotype	Estonian Native	0.78	0.0424264	2	MYZO1	0.75	0.81
BP313	Crown	Tu	hair	na	positive	Normal male; no abnormalities in phenotype	Estonian Native	0.75	0.0424264	2	MYZO1	0.72	0.78
BP365	Crown	Tu	hair	na	positive	Normal male; no abnormalities in phenotype	Estonian Native	0.9	0.0141421	2	MYZO1	0.89	0.91
BP379	Crown	Tu	hair	na	positive	Normal male; no abnormalities in phenotype	Estonian Native	1.74	0.00707107	2	MYZO1	1.73	1.74
BP380	Crown	Tu	hair	na	positive	Normal male; no abnormalities in phenotype	Estonian Native	0.9	0.0353553	2	MYZO1	0.87	0.92
BP392	Crown	Tu	hair	na	positive	Normal male; no abnormalities in phenotype	Estonian Native	0.99	0.0282843	2	MYZO1	0.97	1.01
YT007	Non-Crown	Y	hair	na	positive	Normal male; no abnormalities in phenotype	Yakutian	0.87	0.0424264	2	MYZO1	0.84	0.9
YT024	Non-Crown	Y	hair	na	positive	Normal male; no abnormalities in phenotype	Yakutian	1.08	0.0707107	2	MYZO1	1.03	1.13
YT032	Non-Crown	Y	hair	na	positive	Normal male; no abnormalities in phenotype	Yakutian	0.95	0.0282843	2	MYZO1	0.93	0.97
H217	n/a	n/a	blood	64,XY	positive	Unilateral cryptorchid	American Quarter Horse	0.84	0.0707107	2	MYZO1	0.79	0.89
H221	n/a	n/a	blood	64,XY	positive	Unilateral cryptorchid	American Quarter Horse	1.08	0.0848528	2	MYZO1	1.02	1.14
H222	n/a	n/a	blood	64,XY	positive	Unilateral cryptorchid	American Quarter Horse	1.52	0.0258199	4	MYZO1	1.49	1.55	1.51	1.53
H335	n/a	n/a	blood	64,XY	positive	Unilateral cryptorchid	American Quarter Horse	0.85	0.0282843	2	MYZO1	0.83	0.87
H373	n/a	n/a	blood	64,XY	positive	Unilateral cryptorchid	American Quarter Horse	0.76	0.0141421	2	MYZO1	0.75	0.77
H390	n/a	n/a	blood	64,XY	positive	Bilateral cryptorchid	American Quarter Horse	1	0.0141421	2	MYZO1	0.99	1.01
H441	n/a	n/a	blood	64,XY	positive	Bilateral cryptorchid	American Quarter Horse	0.9	0.0282843	2	MYZO1	0.88	0.92
H447	n/a	n/a	blood	64,XY	positive	Unilateral cryptorchid	American Quarter Horse	0.91	0.0848528	2	MYZO1	0.85	0.97
H451	n/a	n/a	blood	64,XY	positive	Bilateral cryptorchid	American Quarter Horse	0.93	0.0141421	2	MYZO1	0.92	0.94
H487	n/a	n/a	blood	64,XY	positive	Unilateral cryptorchid	American Quarter Horse	1.11	0.0282843	2	MYZO1	1.09	1.13
H513	n/a	n/a	blood	64,XY	positive	Unilateral cryptorchid	American Quarter Horse	0.94	0.0282843	2	MYZO1	0.92	0.96
H528	n/a	n/a	blood	64,XY	positive	Unilateral cryptorchid	American Quarter Horse	0.97	0.0282843	2	MYZO1	0.95	0.99
H571	n/a	n/a	blood	64,XY	positive	Unilateral cryptorchid	American Quarter Horse	0.93	0.0424264	2	MYZO1	0.9	0.96
H572	n/a	n/a	blood	64,XY	positive	Unilateral cryptorchid	American Quarter Horse	0.96	0.0424264	2	MYZO1	0.93	0.99
H573	n/a	n/a	blood	64,XY	positive	Unilateral cryptorchid	American Quarter Horse	0.98	0.0282843	2	MYZO1	0.96	1
H582	n/a	n/a	blood	64,XY	positive	Unilateral cryptorchid	American Quarter Horse	1.05	0.0565685	2	MYZO1	1.01	1.09
H596	n/a	n/a	blood	64,XY	positive	Unilateral cryptorchid	American Quarter Horse	0.79	0.0141421	2	MYZO1	0.78	0.8
H614	n/a	n/a	blood	64,XY	positive	Bilateral cryptorchid	American Quarter Horse	0.83	0.0282843	2	MYZO1	0.81	0.85
H615	n/a	n/a	blood	64,XY	positive	Unilateral cryptorchid	American Quarter Horse	0.9	0.0282843	2	MYZO1	0.88	0.92
H616	n/a	n/a	blood	64,XY	positive	Unilateral cryptorchid	American Quarter Horse	0.98	0.0424264	2	MYZO1	0.95	1.01
H638	n/a	n/a	blood	64,XY	positive	Bilateral cryptorchid	American Quarter Horse	0.87	0.00707107	2	MYZO1	0.86	0.87
H640	n/a	n/a	blood	64,XY	positive	Unilateral cryptorchid	American Quarter Horse	0.87	0	2	MYZO1	0.87	0.87
H643	n/a	n/a	blood	64,XY	positive	Unilateral cryptorchid	American Quarter Horse	0.83	0.00707107	2	MYZO1	0.82	0.83
H646	n/a	n/a	blood	64,XY	positive	Bilateral cryptorchid	American Quarter Horse	0.86	0.0282843	2	MYZO1	0.84	0.88
H949	n/a	n/a	blood	64,XY	negative	Female, SRY-negative sex reversal	Appaloosa	(-)	n/a	2	MYZO1	n/a	n/a
H089	n/a	n/a	blood	64,XY	negative	Female, SRY-negative sex reversal	Arabian	(-)	n/a	2	MYZO1	n/a	n/a
H266	n/a	n/a	blood	64,XY	negative	Female, SRY-negative sex reversal	Arabian	(-)	n/a	2	MYZO1	n/a	n/a
H184	n/a	n/a	blood	64,XY	negative	Female, SRY-negative sex reversal	American American Quarter Horse	(-)	n/a	2	MYZO1	n/a	n/a
H909	n/a	n/a	blood	64,XY	negative	Female, SRY-negative sex reversal	American American Quarter Horse	(-)	n/a	2	MYZO1	n/a	n/a
H360	n/a	n/a	blood	64,XY	negative	Female, SRY-negative sex reversal	Standardbred	(-)	n/a	2	MYZO1	n/a	n/a
H947	n/a	n/a	blood	64,XY	negative	Female, SRY-negative sex reversal	Tennessee Walking Horse	(-)	n/a	2	MYZO1	n/a	n/a
H199	n/a	n/a	blood	64,XY	negative	Female, SRY-negative sex reversal	Thoroughbred	(-)	n/a	2	MYZO1	n/a	n/a
H227	n/a	n/a	blood	64,XY	negative	Female, SRY-negative sex reversal	Thoroughbred	(-)	n/a	2	MYZO1	n/a	n/a
H748	n/a	n/a	blood	64,XY	negative	Female, SRY-negative sex reversal	Thoroughbred	(-)	n/a	2	MYZO1	n/a	n/a
H844	n/a	n/a	blood	64,XY	negative	Female, SRY-negative sex reversal	Thoroughbred	(-)	n/a	2	MYZO1	n/a	n/a
H921	n/a	n/a	blood	64,XY	negative	Female, SRY-negative sex reversal	Thoroughbred	(-)	n/a	2	MYZO1	n/a	n/a
H806	n/a	n/a	blood	64,XY	positive	Female-like, SRY-positive sex reversal	Appaloosa	1.06	0.0707107	2	MYZO1	1.01	1.11
H169	n/a	n/a	blood	64,XY	positive	Female-like, SRY-positive sex reversal	Appaloosa	1.02	0.0424264	2	MYZO1	0.99	1.05
H252	n/a	n/a	blood	64,XY	positive	Female-like, SRY-positive sex reversal	Mixed Warmblood	0.98	0.0565685	2	MYZO1	0.94	1.02
H038	n/a	n/a	blood	64,XY	positive	Female-like, SRY-positive sex reversal	American American Quarter Horse	0.84	0.0707107	2	MYZO1	0.79	0.89
H348	n/a	n/a	blood	64,XY	positive	Female-like, SRY-positive sex reversal	Standardbred	0.88	0.0424264	2	MYZO1	0.85	0.91
H369	n/a	n/a	blood	64,XY	positive	Female-like, SRY-positive sex reversal	Standardbred	1.14	0.0282843	2	MYZO1	1.12	1.16
H224	n/a	n/a	blood	64,XYdel	negative	Female-like, SRY-positive sex reversal	Thoroughbred	(-)	n/a	2	MYZO1	n/a	n/a
H737	n/a	n/a	blood	64,XY	positive	Intersex	American American Quarter Horse	1.01	0.0282843	2	MYZO1	0.99	1.03
H826	n/a	n/a	blood	64,XY	positive	Intersex	American American Quarter Horse	0.83	0.0707107	2	MYZO1	0.78	0.88
H145	n/a	n/a	blood	64,XY	positive	Intersex	American American Quarter Horse	0.86	0.0282843	2	MYZO1	0.84	0.88
H423	n/a	n/a	blood	64,XY	positive	Intersex	American American Quarter Horse	0.98	0.0848528	2	MYZO1	0.92	1.04
H690	n/a	n/a	blood	64,XYdel	negative	Intersex	American American Quarter Horse	(-)	n/a	2	MYZO1	n/a	n/a
H543	n/a	n/a	blood	64,XY	positive	Intersex	Standardbred	1.02	0.0424264	2	MYZO1	0.99	1.05
H545	n/a	n/a	blood	64,XY	positive	Intersex	Standardbred	1.04	0.0141421	2	MYZO1	1.03	1.05
H544	n/a	n/a	blood	64,XY	positive	Intersex	Tennessee Walking Horse	0.94	0.0565685	2	MYZO1	0.9	0.98
H141	n/a	n/a	blood	64,XYdel	negative	Intersex	Thoroughbred	(-)	n/a	2	MYZO1	n/a	n/a
H546	n/a	n/a	blood	64,XYdel	negative	Intersex	Thoroughbred	(-)	n/a	2	MYZO1	n/a	n/a
H172	n/a	n/a	blood	64, XY	positive	Subfertile; idiopathic	Arabian	0.93	0.0565685	2	MYZO1	0.89	0.97
H206	n/a	n/a	blood	64, XY	positive	Sterile; normal sperm count but 97% of sperm abnormal. Low motility, abnormal morphology	Arabian	0.965	0.0660808	4	MYZO1	0.89	1.03	0.93	1.01
H255	n/a	n/a	blood	64, XY	positive	Subfertile; idiopathic	Arabian	0.953	0.025	4	MYZO1	0.95	0.98	0.96	0.92
H284	n/a	n/a	blood	64, XY	positive	Subfertile; idiopathic	Arabian	0.94	0.0565685	2	MYZO1	0.9	0.98
H320	n/a	n/a	blood	64,XY	positive	Sterile; azoospermia	Connemera	0.85	0.0424264	2	MYZO1	0.82	0.88
H343	n/a	n/a	blood	64, XY	positive	Subfertile; low sperm count	American American Quarter Horse	0.92	0.0424264	2	MYZO1	0.89	0.95
H620	n/a	n/a	blood	64,XY	positive	Sterile; azoospermia	Appaloosa	0.91	0.0424264	2	MYZO1	0.88	0.94
H653	n/a	n/a	blood	64, XY	positive	Subfertile; abnormal sperm motility and morphology	Arabian	0.83	0.0565685	2	MYZO1	0.79	0.87
H693	n/a	n/a	blood	64, XY	positive	Subfertile; idiopathic	Arabian	0.973	0.025	4	MYZO1	0.94	1	0.97	0.98
H726	n/a	n/a	blood	64,XY	positive	Subfertile; idiopathic	Standardbred	0.7	0.0141421	2	MYZO1	0.69	0.71
H787	n/a	n/a	blood	64, XY;t(Y;13p)	positive	Sterile; azoospermia	Fresian	0.78	0.0141421	2	MYZO1	0.77	0.79
H962	n/a	n/a	blood	64,XY	positive	Sterile; azoospermia, small testes	Arabian	0.99	0.0282843	2	MYZO1	0.97	1.01
H963	n/a	n/a	blood	64,XY;t(12q;25q),der(12p)	positive	Subfertile; small testes; chromosomal abnormality	Arabian	0.86	0.0282843	2	MYZO1	0.84	0.88
H004	n/a	n/a	blood	64,XY	positive	Subfertile; segmental aplasia, partially missing epididymis	American American Quarter Horse	0.92	0.0424264	2	MYZO1	0.89	0.95
H396	n/a	n/a	blood	64, XY	positive	Fertile; donor for SCNT	American American Quarter Horse	0.77	0.0141421	2	MYZO1	0.76	0.78
H391	n/a	n/a	blood	64, XY	positive	Subfertile; low motility	American American Quarter Horse	0.84	0.0707107	2	MYZO1	0.79	0.89
H392	n/a	n/a	blood	64, XY	positive	Subfertile; low motility	American American Quarter Horse	0.79	0.0282843	2	MYZO1	0.77	0.81
H393	n/a	n/a	blood	64, XY	positive	Subfertile; low motility	American American Quarter Horse	0.77	0.0282843	2	MYZO1	0.75	0.79
H394	n/a	n/a	blood	64, XY	positive	Subfertile; low motility	American American Quarter Horse	0.83	0.0282843	2	MYZO1	0.81	0.85
H395	n/a	n/a	blood	64, XY	positive	Subfertile; low motility	American American Quarter Horse	0.78	0.0141421	2	MYZO1	0.77	0.79

## Sheet: TSPY
Table S1.7: Composite information for all 289 horses involved in this study together with detailed results of all ddPCR experiments for TSPY
Sample ID	Y Haplogroup	Y Haplotype	Sample Type	Karyotype	SRY PCR	Phenotype	Breed	Mean TSPY CN	Total SD	# of replicates	Reference Used	CN Replicate 1	CN Replicate 2	CN replicate 3	CN Replicate 4	CN Replicate 5	CN Replicate 6	CN Replicate 7	CN Replicate 8	CN Replicate 9	CN Replicate 10	CN Replicate 11	CN Replicate 12	CN Replicate 13	CN Replicate 14	CN Replicate 15	CN Replicate 16	CN Replicate 17	CN Replicate 18	CN Replicate 19	CN Replicate 20	CN Replicate 21	CN Replicate 22	CN Replicate 23	CN Replicate 24	CN Replicate 25	CN Replicate 26	CN Replicate 27	CN Replicate 28	CN Replicate 29	CN Replicate 30
BRAVO	Crown	Tb-d	blood	64,XY	positive	Normal male; no abnormalities in phenotype	Thoroughbred	8.48	0.243225	30	MSTN/MYZO1	8.62	8.87	8.5	8.66	8.46	8.48	8.5	8.3	8.48	9	8.99	8.14	8.4	8.32	8.52	8.42	8.23	8.5	9	8.05	8.16	8.3	8.5	8.49	8.48	8.37	8.6	8.32	8.19	8.55
23346	Crown	Ad	hair	na	positive	Normal male; no abnormalities in phenotype	Dales Pony	9.1	0.0707107	2	MSTN	9	9.1
23347	Crown	Ad	hair	na	positive	Normal male; no abnormalities in phenotype	Dales Pony	7.7	0.141421	2	MSTN	7.6	7.8
23348	Crown	Ad	hair	na	positive	Normal male; no abnormalities in phenotype	Dales Pony	8.2	0.282843	2	MSTN	8	8.4
24109	Crown	Ad	hair	na	positive	Normal male; no abnormalities in phenotype	Dales Pony	8.1	0.141421	2	MSTN	8	8.2
70858	Crown	Ad	hair	na	positive	Normal male; no abnormalities in phenotype	Suffolk Punch	9.7	0.282843	2	MYZO1	9.5	9.9
70980	Crown	Ad	hair	na	positive	Normal male; no abnormalities in phenotype	Suffolk Punch	10.8	0.424264	2	MSTN	10.5	11.1
70981	Crown	Ad	hair	na	positive	Normal male; no abnormalities in phenotype	Suffolk Punch	11.3	0.00707107	2	MSTN	11.29	11.3
73901	Crown	Ad	hair	na	positive	Normal male; no abnormalities in phenotype	Suffolk Punch	8.6	0.0707107	2	MSTN	8.5	8.6
74413	Crown	Ad	hair	na	positive	Normal male; no abnormalities in phenotype	Suffolk Punch	8.17	0.0282843	2	MSTN	8.15	8.19
74836	Crown	Ad	hair	na	positive	Normal male; no abnormalities in phenotype	Suffolk Punch	8.2	0.00707107	2	MSTN	8.19	8.2
74837	Crown	Ad	hair	na	positive	Normal male; no abnormalities in phenotype	Suffolk Punch	8.6	0.141421	2	MSTN	8.5	8.7
75052	Crown	Ad	hair	na	positive	Normal male; no abnormalities in phenotype	Suffolk Punch	9.2	0.282843	2	MYZO1	9	9.4
BP280	Crown	Ad	hair	na	positive	Normal male; no abnormalities in phenotype	Estonian Native	11.4	0.0565685	2	MYZO1	11.36	11.44
BP282	Crown	Ad	hair	na	positive	Normal male; no abnormalities in phenotype	Estonian Native	11.7	0.0424264	2	MYZO1	11.67	11.73
BP314	Crown	Ad	hair	na	positive	Normal male; no abnormalities in phenotype	Estonian Native	27	0.0125831	4	MYZO1	26.99	27	27.02	27
BP315	Crown	Ad	hair	na	positive	Normal male; no abnormalities in phenotype	Estonian Native	6.98	0.00707107	2	MYZO1	6.97	6.98
BP388	Crown	Ad	hair	na	positive	Normal male; no abnormalities in phenotype	Estonian Native	12.9	0.0141421	2	MYZO1	12.89	12.91
BP389	Crown	Ad	hair	na	positive	Normal male; no abnormalities in phenotype	Estonian Native	10.5	0.0424264	2	MYZO1	10.47	10.53
H061	Crown	Ad	blood	64,XY	positive	Normal male; no abnormalities in phenotype	American Quarter Horse	8	0.00707107	2	MYZO1	7.99	8
H294	Crown	Ad	blood	64,XY	positive	Normal male; no abnormalities in phenotype	American Quarter Horse	13.3	0.0282843	2	MYZO1	13.28	13.32
H787	Crown	Ad	blood	64,XY	positive	Normal male; no abnormalities in phenotype	Friesian	5.55	0.121929	4	MYZO1	5.52	5.4	5.69	5.59
TR007	Crown	Ad	hair	na	positive	Normal male; no abnormalities in phenotype	Haflinger	9	0.0707107	2	MYZO1	8.9	9
TR008	Crown	Ad	hair	na	positive	Normal male; no abnormalities in phenotype	Haflinger	9.5	0	2	MYZO1	9.5	9.5
TR009	Crown	Ad	hair	na	positive	Normal male; no abnormalities in phenotype	Noriker	8.2	0.141421	2	MSTN	8.1	8.3
H334	Crown	Am	blood	64,XY	positive	Normal male; no abnormalities in phenotype	Caspian	8.6	0.155563	2	MYZO1	8.49	8.71
22443	Crown	Ao	hair	na	positive	Normal male; no abnormalities in phenotype	Arabian	15.4	0.00707107	2	MYZO1	15.39	15.4
22456	Crown	Ao	hair	na	positive	Normal male; no abnormalities in phenotype	Arabian	18.7	0.0976388	4	MYZO1	18.57	18.74	18.69	18.8
H172	Crown	Ao	blood	64,XY	positive	Normal male; no abnormalities in phenotype	Arabian	8.61	0.0141421	2	MSTN	8.6	8.62
H206	Crown	Ao	blood	64,XY	positive	Normal male; no abnormalities in phenotype	Arabian	8.8	0.00707107	2	MSTN	8.79	8.8
H255	Crown	Ao	blood	64,XY	positive	Normal male; no abnormalities in phenotype	Arabian	9	0.00707107	2	MSTN	8.99	9
H284	Crown	Ao	blood	64,XY	positive	Normal male; no abnormalities in phenotype	Arabian	7	0.0282843	2	MSTN	6.98	7.02
H469	Crown	Ao	blood	64,XY	positive	Normal male; no abnormalities in phenotype	Arabian	8.4	0.141421	2	MSTN	8.3	8.5
H634	Crown	Ao	blood	64,XY	positive	Normal male; no abnormalities in phenotype	Arabian	8.5	0.0282843	2	MYZO1	8.48	8.52
H653	Crown	Ao	blood	64,XY	positive	Normal male; no abnormalities in phenotype	Arabian	10.07	0.0282843	2	MSTN	10.05	10.09
H674	Crown	Ao	blood	64,XY	positive	Normal male; no abnormalities in phenotype	Arabian	8.14	0.0282843	2	MYZO1	8.12	8.16
H693	Crown	Ao	blood	64,XY	positive	Normal male; no abnormalities in phenotype	Arabian	8.79	0.0282843	2	MYZO1	8.77	8.81
H728	Crown	Ao	blood	64,XY	positive	Normal male; no abnormalities in phenotype	Arabian	8.93	0.0424264	2	MYZO1	8.9	8.96
TR001	Crown	Ao	hair	na	positive	Normal male; no abnormalities in phenotype	Lipizzan	8.5	0.00707107	2	MYZO1	8.49	8.5
TR002	Crown	Ao	hair	na	positive	Normal male; no abnormalities in phenotype	Lipizzan	8.8	0	2	MYZO1	8.8	8.8
TR003	Crown	Ao	hair	na	positive	Normal male; no abnormalities in phenotype	Lipizzan	8.7	0.141421	2	MYZO1	8.6	8.8
TR004	Crown	Ao	hair	na	positive	Normal male; no abnormalities in phenotype	Noriker	8.4	0.0141421	2	MYZO1	8.39	8.41
TR005	Crown	Ao	hair	na	positive	Normal male; no abnormalities in phenotype	Noriker	8.8	0.0141421	2	MYZO1	8.79	8.81
TR006	Crown	Ao	hair	na	positive	Normal male; no abnormalities in phenotype	Noriker	9.3	0.00707107	2	MSTN	9.29	9.3
BP306	Non-Crown	Domwest1	blood	64,XY	positive	Normal male; no abnormalities in phenotype	Mongolian Horse	8.44	0.0282843	2	MYZO1	8.42	8.46
BP287	Non-Crown	Domwest3	blood	64,XY	positive	Normal male; no abnormalities in phenotype	Mongolian Horse	9.4	0.127279	2	MYZO1	9.35	9.53
BP298	Non-Crown	Domwest3	blood	64,XY	positive	Normal male; no abnormalities in phenotype	Mongolian Horse	9.5	6.36396	2	MSTN	9.5	0.5
BP304	Non-Crown	Domwest3	blood	64,XY	positive	Normal male; no abnormalities in phenotype	Mongolian Horse	6.53	0.0282843	2	MSTN	6.51	6.55
BP309	Non-Crown	Domwest3	blood	64,XY	positive	Normal male; no abnormalities in phenotype	Mongolian Horse	8.2	0.00707107	2	MSTN	8.19	8.2
BP310	Non-Crown	Domwest3	blood	64,XY	positive	Normal male; no abnormalities in phenotype	Mongolian Horse	8.3	0.141421	2	MYZO1	8.2	8.4
121576	Non-Crown	Domwest4	hair	na	positive	Normal male; no abnormalities in phenotype	Zemaitukai	11.6	0.0282843	2	MYZO1	11.58	11.62
121579	Non-Crown	Domwest4	hair	na	positive	Normal male; no abnormalities in phenotype	Zemaitukai	12.7	0.0424264	2	MYZO1	12.67	12.73
121581	Non-Crown	Domwest4	hair	na	positive	Normal male; no abnormalities in phenotype	Zemaitukai	13.3	0.00707107	2	MYZO1	13.3	13.31
121587	Non-Crown	Domwest4	hair	na	positive	Normal male; no abnormalities in phenotype	Zemaitukai	11.9	0.0424264	2	MYZO1	11.87	11.93
121589	Non-Crown	Domwest4	hair	na	positive	Normal male; no abnormalities in phenotype	Zemaitukai	10.6	0.0282843	2	MYZO1	10.58	10.62
BP364	Non-Crown	Domwest4	hair	na	positive	Normal male; no abnormalities in phenotype	Estonian Native	10.1	0.141421	2	MYZO1	10	10.2
BP378	Non-Crown	Domwest4	hair	na	positive	Normal male; no abnormalities in phenotype	Estonian Native	14.7	0.282843	2	MYZO1	14.5	14.9
BP383	Non-Crown	Domwest4	hair	na	positive	Normal male; no abnormalities in phenotype	Estonian Native	8.9	0.0212132	2	MYZO1	8.88	8.91
BP384	Non-Crown	Domwest4	hair	na	positive	Normal male; no abnormalities in phenotype	Estonian Native	9.9	0	2	MYZO1	9.9	9.9
BP385	Non-Crown	Domwest4	hair	na	positive	Normal male; no abnormalities in phenotype	Estonian Native
BP386	Non-Crown	Domwest4	hair	na	positive	Normal male; no abnormalities in phenotype	Estonian Native	9.4	0.141421	2	MYZO1	9.3	9.5
BP387	Non-Crown	Domwest4	hair	na	positive	Normal male; no abnormalities in phenotype	Estonian Native	15.8	0.00707107	2	MYZO1	15.79	15.8
BP394	Non-Crown	Domwest4	hair	na	positive	Normal male; no abnormalities in phenotype	Estonian Native	8.4	0.0707107	2	MYZO1	8.35	8.45
BP398	Non-Crown	Domwest4	hair	na	positive	Normal male; no abnormalities in phenotype	Estonian Native	11.9	0.00707107	2	MYZO1	11.89	11.9
BP399	Non-Crown	Domwest4	hair	na	positive	Normal male; no abnormalities in phenotype	Estonian Native	10.4	0.0424264	2	MYZO1	10.37	10.43
BP400	Non-Crown	Domwest4	hair	na	positive	Normal male; no abnormalities in phenotype	Estonian Native	9.2	0.0282843	2	MSTN	9.18	9.22
102328	Crown	Hs	blood	na	positive	Normal male; no abnormalities in phenotype	Lipizzan	8.25	0.0707107	2	MYZO1	8.2	8.3
TR013	Crown	Hs	hair	na	positive	Normal male; no abnormalities in phenotype	Lipizzan	8.8	0.00707107	2	MYZO1	8.79	8.8
TR014	Crown	Hs	hair	na	positive	Normal male; no abnormalities in phenotype	Lipizzan	9.1	0.141421	2	MYZO1	9	9.2
TR015	Crown	Hs	hair	na	positive	Normal male; no abnormalities in phenotype	Lipizzan	8.2	0.0282843	2	MYZO1	8.18	8.22
BP373	Non-Crown	I	blood	64,XY	positive	Normal male; no abnormalities in phenotype	Icelandic Horse	9.5	0.0989949	2	MYZO1	9.43	9.57
BP376	Non-Crown	I	blood	64,XY	positive	Normal male; no abnormalities in phenotype	Icelandic Horse	10	0.00707107	2	MYZO1	9.99	10
BP377	Non-Crown	I	blood	64,XY	positive	Normal male; no abnormalities in phenotype	Icelandic Horse	10.9	0.0424264	2	MYZO1	10.87	10.93
TR025	Non-Crown	I	blood	64,XY	positive	Normal male; no abnormalities in phenotype	Icelandic Horse	8.6	0.0707107	2	MYZO1	8.55	8.65
TR026	Non-Crown	I	blood	64,XY	positive	Normal male; no abnormalities in phenotype	Icelandic Horse	9.1	0.0282843	2	MYZO1	9.08	9.12
TR027	Non-Crown	I	blood	64,XY	positive	Normal male; no abnormalities in phenotype	Icelandic Horse	8.8	0.0565685	2	MYZO1	8.76	8.84
TR019	Non-Crown	M	blood	64,XY	positive	Normal male; no abnormalities in phenotype	Mongolian Horse	8.4	0.0282843	2	MSTN	8.38	8.42
25802	Non-Crown	N	hair	na	positive	Normal male; no abnormalities in phenotype	Shetlandpony	7.85	0.0282843	2	MSTN	7.83	7.87
45379	Non-Crown	N	hair	na	positive	Normal male; no abnormalities in phenotype	Shetlandpony	8.02	0.0141421	2	MYZO1	8.01	8.03
TR016	Non-Crown	N	hair	na	positive	Normal male; no abnormalities in phenotype	Shetlandpony	9.1	0.0282843	2	MYZO1	9.08	9.12
TR017	Non-Crown	N	hair	na	positive	Normal male; no abnormalities in phenotype	Shetlandpony	8.3	0.0282843	2	MYZO1	8.28	8.32
TR018	Non-Crown	N	hair	na	positive	Normal male; no abnormalities in phenotype	Shetlandpony	8.6	0.0141421	2	MSTN	8.59	8.61
BP360	Non-Crown	O	blood	64,XY	positive	Normal male; no abnormalities in phenotype	Mongolian Horse	8.64	0.0282843	2	MYZO1	8.62	8.66
TR020	Non-Crown	O	hair	na	positive	Normal male; no abnormalities in phenotype	Mongolian Horse	8.14	0.0282843	2	MYZO1	8.12	8.16
TR021	Non-Crown	O	hair	na	positive	Normal male; no abnormalities in phenotype	Mongolian Horse	9.1	0.0424264	2	MYZO1	9.07	9.13
TR028	Non-Crown	O	hair	na	positive	Normal male; no abnormalities in phenotype	Yakutian	38	0.0294392	4	MYZO1	37.99	38.04	38	37.97
KULAN1	Non-Crown	outgroup	blood	na	positive	Normal male; no abnormalities in phenotype	Kulan (Equus hemionus kulan)	n/a	n/a	2	n/a	n/a	n/a
KULAN2	Non-Crown	outgroup	blood	na	positive	Normal male; no abnormalities in phenotype	Kulan (Equus hemionus kulan)	n/a	n/a	2	n/a	n/a	n/a
15758	Non-Crown	Pa	hair	na	positive	Normal male; no abnormalities in phenotype	Heck horse	17.8	0.255082	4	MYZO1	17.56	18.04	18	17.6
21150	Non-Crown	Pa	hair	na	positive	Normal male; no abnormalities in phenotype	Heck horse	18.7	0.502262	4	MYZO1	18	19	19.12	18.68
TR022	Non-Crown	Pa	blood	66,XY	positive	Normal male; no abnormalities in phenotype	Przewalski's horse	8.7	0.0282843	2	MYZO1	8.68	8.72
14855	Non-Crown	Pb	blood	na	positive	Normal male; no abnormalities in phenotype	Przewalski's horse	8.1	0.141421	2	MYZO1	8	8.2
NO003	Non-Crown	Pb	blood	na	positive	Normal male; no abnormalities in phenotype	Przewalski's horse	9.6	0.0848528	2	MYZO1	9.54	9.66
TR023	Non-Crown	Pb	blood	66,XY	positive	Normal male; no abnormalities in phenotype	Przewalski's horse	7.69	0.0141421	2	MYZO1	7.68	7.7
TR024	Non-Crown	Pb	blood	66,XY	positive	Normal male; no abnormalities in phenotype	Przewalski's horse	7.92	0.0282843	2	MYZO1	7.9	7.94
121580	Crown	Ta	hair	na	positive	Normal male; no abnormalities in phenotype	Zemaitukai	11.8	0.0424264	2	MYZO1	11.77	11.83
76621	Crown	Tb	hair	na	positive	Normal male; no abnormalities in phenotype	Caspian	10.3	0.0141421	2	MSTN	10.29	10.31
76640	Crown	Tb-1	hair	na	positive	Normal male; no abnormalities in phenotype	Caspian	10.5	0.0141421	2	MYZO1	10.49	10.51
51091	Crown	Tb-d	hair	na	positive	Normal male; no abnormalities in phenotype	Tennessee Walking	16.3	0.141421	2	MYZO1	16.2	16.4
51094	Crown	Tb-d	hair	na	positive	Normal male; no abnormalities in phenotype	Tennessee Walking	20.5	0.102307	4	MYZO1	20.37	20.62	20.5	20.51
51100	Crown	Tb-d	hair	na	positive	Normal male; no abnormalities in phenotype	Tennessee Walking	17.6	0.0282843	2	MYZO1	17.58	17.62
51163	Crown	Tb-d	hair	na	positive	Normal male; no abnormalities in phenotype	Tennessee Walking	13.3	0.0636396	2	MYZO1	13.25	13.34
51164	Crown	Tb-d	hair	na	positive	Normal male; no abnormalities in phenotype	Tennessee Walking	16.9	0.00707107	2	MYZO1	16.89	16.9
67394	Crown	Tb-d	hair	na	positive	Normal male; no abnormalities in phenotype	Standardbred	10.8	0.0424264	2	MSTN	10.77	10.83
67395	Crown	Tb-d	hair	na	positive	Normal male; no abnormalities in phenotype	Standardbred	10.4	0.0282843	2	MSTN	10.38	10.42
67396	Crown	Tb-d	hair	na	positive	Normal male; no abnormalities in phenotype	Standardbred	7.1	0.0141421	2	MSTN	7.09	7.11
67398	Crown	Tb-d	hair	na	positive	Normal male; no abnormalities in phenotype	Standardbred	8.8	0.0282843	2	MSTN	8.78	8.82
67399	Crown	Tb-d	hair	na	positive	Normal male; no abnormalities in phenotype	Standardbred	8.8	0	2	MSTN	8.8	8.8
67400	Crown	Tb-d	hair	na	positive	Normal male; no abnormalities in phenotype	Standardbred	8.5	0.141421	2	MSTN	8.3	8.5
67401	Crown	Tb-d	hair	na	positive	Normal male; no abnormalities in phenotype	Standardbred	9.1	0.0565685	2	MSTN	9.06	9.14
67402	Crown	Tb-d	hair	na	positive	Normal male; no abnormalities in phenotype	Standardbred	8.5	0.0141421	2	MYZO1	8.49	8.51
BP390	Crown	Tb-d	hair	na	positive	Normal male; no abnormalities in phenotype	Estonian Native	9.2	0.00707107	2	MYZO1/MSTN	9.19	9.2
FK003_DV023	Crown	Tb-d	hair	na	positive	Normal male; no abnormalities in phenotype	Thoroughbred	9.8	0.0424264	2	MYZO1	9.77	9.83
FK009_DV029	Crown	Tb-d	hair	na	positive	Normal male; no abnormalities in phenotype	Thoroughbred	9.1	0.0141421	2	MYZO1	9.09	9.11
FK015_DV035	Crown	Tb-d	hair	na	positive	Normal male; no abnormalities in phenotype	Thoroughbred	10.1	0.0282843	2	MYZO1	10.08	10.12
FK024_DV071	Crown	Tb-d	hair	na	positive	Normal male; no abnormalities in phenotype	Thoroughbred	10	0.00707107	2	MYZO1	10	9.99
FK026_DV073	Crown	Tb-d	hair	na	positive	Normal male; no abnormalities in phenotype	Thoroughbred	9.5	0.0141421	2	MYZO1	9.49	9.51
FK030_DV077	Crown	Tb-d	hair	na	positive	Normal male; no abnormalities in phenotype	Thoroughbred	9.6	0	2	MYZO1	9.6	9.6
FK034_DV081	Crown	Tb-d	hair	na	positive	Normal male; no abnormalities in phenotype	Thoroughbred	9	0.00707107	2	MYZO1	8.99	9
FK037_DV084	Crown	Tb-d	hair	na	positive	Normal male; no abnormalities in phenotype	Thoroughbred	9.9	0.0282843	2	MYZO1	9.88	9.92
FK057_DV108	Crown	Tb-d	hair	na	positive	Normal male; no abnormalities in phenotype	Thoroughbred	9.7	0.0565685	2	MYZO1	9.66	9.74
FK058_DV109	Crown	Tb-d	hair	na	positive	Normal male; no abnormalities in phenotype	Thoroughbred	9.21	0.0141421	2	MYZO1	9.2	9.22
FK062_DV114	Crown	Tb-d	hair	na	positive	Normal male; no abnormalities in phenotype	Thoroughbred	8.7	0.0424264	2	MYZO1	8.67	8.73
FK066_DV119	Crown	Tb-d	hair	na	positive	Normal male; no abnormalities in phenotype	Thoroughbred	9.1	0.0989949	2	MYZO1	9.03	9.17
FK074_DV129	Crown	Tb-d	hair	na	positive	Normal male; no abnormalities in phenotype	Thoroughbred	8.8	0.0565685	2	MYZO1	8.76	8.84
FK075_DV130	Crown	Tb-d	hair	na	positive	Normal male; no abnormalities in phenotype	Thoroughbred	9.3	0.0424264	2	MYZO1	9.27	9.33
FK082_DV138	Crown	Tb-d	hair	na	positive	Normal male; no abnormalities in phenotype	Thoroughbred	9.5	0.0141421	2	MYZO1	9.49	9.51
FK085_DV142	Crown	Tb-d	hair	na	positive	Normal male; no abnormalities in phenotype	Thoroughbred	9.4	0.00707107	2	MYZO1	9.39	9.4
FK102_DV217	Crown	Tb-d	hair	na	positive	Normal male; no abnormalities in phenotype	Thoroughbred	9.4	0.0424264	2	MYZO1	9.37	9.43
FK114_DV236	Crown	Tb-d	hair	na	positive	Normal male; no abnormalities in phenotype	Thoroughbred	10.2	0.0424264	2	MYZO1	10.17	10.23
FK120_DV_C	Crown	Tb-d	hair	na	positive	Normal male; no abnormalities in phenotype	Thoroughbred	9.6	0.0141421	2	MYZO1	9.59	9.61
FK122_DV_E	Crown	Tb-d	hair	na	positive	Normal male; no abnormalities in phenotype	Thoroughbred	8.8	0.0282843	2	MYZO1	8.78	8.82
FK126_DV_I	Crown	Tb-d	hair	na	positive	Normal male; no abnormalities in phenotype	Thoroughbred	9.2	0.282843	2	MYZO1	9	9.4
FK189	Crown	Tb-d	hair	na	positive	Normal male; no abnormalities in phenotype	Thoroughbred	8.3	0.0282843	2	MYZO1	8.28	8.32
H016	Crown	Tb-d	blood	64,XY	positive	Normal male; no abnormalities in phenotype	Caspian	8.74	0.0565685	2	MSTN	8.7	8.78
H017	Crown	Tb-d	blood	64,XY	positive	Normal male; no abnormalities in phenotype	Caspian	8.6	0.0141421	2	MSTN	8.59	8.61
H023	Crown	Tb-d	blood	64,XY	positive	Normal male; no abnormalities in phenotype	American Quarter Horse	8.66	0.0848528	2	MYZO1	8.6	8.72
H042	Crown	Tb-d	blood	64,XY	positive	Normal male; no abnormalities in phenotype	American Quarter Horse	11.2	0.00707107	2	MYZO1	11.19	11.2
H043	Crown	Tb-d	blood	64,XY	positive	Normal male; no abnormalities in phenotype	American Quarter Horse	12.5	0	2	MYZO1	12.5	12.5
H044	Crown	Tb-d	blood	64,XY	positive	Normal male; no abnormalities in phenotype	American Quarter Horse	15.4	0.0282843	2	MYZO1	15.38	15.42
H045	Crown	Tb-d	blood	64,XY	positive	Normal male; no abnormalities in phenotype	American Quarter Horse	12.4	0.141421	2	MYZO1	12.3	12.5
H046	Crown	Tb-d	blood	64,XY	positive	Normal male; no abnormalities in phenotype	American Quarter Horse	10.8	0.0424264	2	MYZO1	10.77	10.83
H047	Crown	Tb-d	blood	64,XY	positive	Normal male; no abnormalities in phenotype	American Quarter Horse	10.9	0.0565685	2	MYZO1	10.86	10.94
H048	Crown	Tb-d	blood	64,XY	positive	Normal male; no abnormalities in phenotype	American Quarter Horse	9.7	0.0565685	2	MYZO1	9.66	9.74
H049	Crown	Tb-d	blood	64,XY	positive	Normal male; no abnormalities in phenotype	Paint	9.8	0.00707107	2	MYZO1	9.79	9.8
H050	Crown	Tb-d	blood	64,XY	positive	Normal male; no abnormalities in phenotype	Quarter-Morgan mix	10	0.0141421	2	MYZO1	9.99	10.01
H070	Crown	Tb-d	blood	64,XY	positive	Normal male; no abnormalities in phenotype	American Quarter Horse	6.7	0.0707107	2	MYZO1	6.65	6.75
H292	Crown	Tb-d	blood	64,XY	positive	Normal male; no abnormalities in phenotype	American Quarter Horse	8.5	0.0848528	2	MYZO1	8.44	8.56
H293	Crown	Tb-d	blood	64,XY	positive	Normal male; no abnormalities in phenotype	American Quarter Horse	9.33	0.0565685	2	MYZO1	9.29	9.37
H295	Crown	Tb-d	blood	64,XY	positive	Normal male; no abnormalities in phenotype	American Quarter Horse	17.1	0.0282843	2	MYZO1	17.08	17.12
H296	Crown	Tb-d	blood	64,XY	positive	Normal male; no abnormalities in phenotype	American Quarter Horse	13.7	0.0282843	2	MYZO1	13.68	13.72
H297	Crown	Tb-d	blood	64,XY	positive	Normal male; no abnormalities in phenotype	American Quarter Horse	15.7	0.0565685	2	MYZO1	15.66	15.74
H335	Crown	Tb-d	blood	64,XY	positive	Normal male; no abnormalities in phenotype	Caspian	11.3	0.141421	2	MYZO1	11.2	11.4
H337	Crown	Tb-d	blood	64,XY	positive	Normal male; no abnormalities in phenotype	American Quarter Horse	8.9	0.00707107	2	MYZO1	8.89	8.9
H343	Crown	Tb-d	blood	64,XY	positive	Normal male; no abnormalities in phenotype	American Quarter Horse	9.5	0	2	MSTN	9.5	9.5
H346	Crown	Tb-d	blood	64,XY	positive	Normal male; no abnormalities in phenotype	American Quarter Horse	7.85	0.0282843	2	MSTN	7.83	7.87
H400	Crown	Tb-d	blood	64,XY	positive	Normal male; no abnormalities in phenotype	American Quarter Horse	9.2	0.127279	2	MYZO1	9.11	9.29
H401	Crown	Tb-d	blood	64,XY	positive	Normal male; no abnormalities in phenotype	American Quarter Horse	9.2	0.0424264	2	MYZO1	9.17	9.23
H410	Crown	Tb-d	blood	64,XY	positive	Normal male; no abnormalities in phenotype	American Quarter Horse	9.42	0.0282843	2	MSTN	9.4	9.44
H446	Crown	Tb-d	blood	64,XY	positive	Normal male; no abnormalities in phenotype	American Quarter Horse	8.7	0.00707107	2	MYZO1	8.69	8.7
H593	Crown	Tb-d	blood	64,XY	positive	Normal male; no abnormalities in phenotype	American Quarter Horse	8.3	0.183848	2	MYZO1	8.17	8.43
H907	Crown	Tb-d	blood	64,XY	positive	Normal male; no abnormalities in phenotype	American Quarter Horse	9.3	0.0424264	2	MYZO1	9.27	9.33
STO-0015	Crown	Tb-d	blood	na	positive	Normal male; no abnormalities in phenotype	Thoroughbred	12.4	0.0989949	2	MSTN	12.33	12.47
STO-0021	Crown	Tb-d	blood	na	positive	Normal male; no abnormalities in phenotype	Thoroughbred	10.2	0.0141421	2	MSTN	10.19	10.21
STO-0023	Crown	Tb-d	blood	na	positive	Normal male; no abnormalities in phenotype	Thoroughbred	9.1	0.0141421	2	MSTN	9.09	9.11
STO-0041	Crown	Tb-d	blood	na	positive	Normal male; no abnormalities in phenotype	Thoroughbred	10.4	0	2	MSTN	10.4	10.4
STO-0103	Crown	Tb-d	blood	na	positive	Normal male; no abnormalities in phenotype	Thoroughbred	7.3	0.0565685	2	MSTN	7.26	7.34
STO-0173	Crown	Tb-d	blood	na	positive	Normal male; no abnormalities in phenotype	Thoroughbred	12.7	0.0565685	2	MYZO1	12.66	12.74
STO-0177	Crown	Tb-d	blood	na	positive	Normal male; no abnormalities in phenotype	Thoroughbred	9.4	0.0707107	2	MSTN	9.35	9.45
STO-0181	Crown	Tb-d	blood	na	positive	Normal male; no abnormalities in phenotype	Thoroughbred	7.8	0.0424264	2	MSTN	7.77	7.83
STO-0183	Crown	Tb-d	blood	na	positive	Normal male; no abnormalities in phenotype	Thoroughbred	8.1	0.0282843	2	MSTN	8.08	8.12
STO-0185	Crown	Tb-d	blood	na	positive	Normal male; no abnormalities in phenotype	Thoroughbred	7.7	0.0424264	2	MSTN	7.67	7.73
STO-0187	Crown	Tb-d	blood	na	positive	Normal male; no abnormalities in phenotype	Thoroughbred	9.6	0.00707107	2	MSTN	9.59	9.6
STO-0191	Crown	Tb-d	blood	na	positive	Normal male; no abnormalities in phenotype	Thoroughbred	8.9	0.0282843	2	MSTN	8.88	8.92
STO-0193	Crown	Tb-d	blood	na	positive	Normal male; no abnormalities in phenotype	Thoroughbred	12.2	0.0282843	2	MSTN	12.18	12.22
STO-0195	Crown	Tb-d	blood	na	positive	Normal male; no abnormalities in phenotype	Thoroughbred	9.9	0.0282843	2	MSTN	9.88	9.92
STO-0203	Crown	Tb-d	blood	na	positive	Normal male; no abnormalities in phenotype	Thoroughbred	7.3	0.0989949	2	MSTN	7.23	7.37
STO-0209	Crown	Tb-d	blood	na	positive	Normal male; no abnormalities in phenotype	Thoroughbred	6.7	0.0282843	2	MSTN	6.68	6.72
STO-0217	Crown	Tb-d	blood	na	positive	Normal male; no abnormalities in phenotype	Thoroughbred	9.6	0.00707107	2	MSTN	9.59	9.6
STO-0219	Crown	Tb-d	blood	na	positive	Normal male; no abnormalities in phenotype	Thoroughbred	8.7	0.0424264	2	MSTN	8.67	8.73
STO-0221	Crown	Tb-d	blood	na	positive	Normal male; no abnormalities in phenotype	Thoroughbred	10	0.0282843	2	MSTN	9.98	10.02
STO-0227	Crown	Tb-d	blood	na	positive	Normal male; no abnormalities in phenotype	Thoroughbred	10.9	0.0141421	2	MSTN	10.89	10.91
STO-0235	Crown	Tb-d	blood	na	positive	Normal male; no abnormalities in phenotype	Thoroughbred	9.25	0.0141421	2	MYZO1	9.24	9.26
STO-0239	Crown	Tb-d	blood	na	positive	Normal male; no abnormalities in phenotype	Thoroughbred	7.9	0.0707107	2	MSTN	7.85	7.95
21151	Crown	Tb-o	hair	na	positive	Normal male; no abnormalities in phenotype	Heck horse	11.4	0.00707107	2	MYZO1	11.39	11.4
21152	Crown	Tb-o	hair	na	positive	Normal male; no abnormalities in phenotype	Heck horse	14.7	0.0141421	2	MYZO1	14.69	14.71
59872	Crown	Tb-o	hair	na	positive	Normal male; no abnormalities in phenotype	Heck horse	14.4	0.0565685	2	MYZO1	14.36	14.44
64064	Crown	Tb-o	hair	na	positive	Normal male; no abnormalities in phenotype	Heck horse	17.2	0.0282843	2	MYZO1	17.18	17.22
68983	Crown	Tb-o	hair	na	positive	Normal male; no abnormalities in phenotype	Heck horse	13.3	0.0141421	2	MYZO1	13.29	13.31
121577	Crown	Tb-o	hair	na	positive	Normal male; no abnormalities in phenotype	Zemaitukai	10.9	0.0282843	2	MYZO1	10.88	10.92
121578	Crown	Tb-o	hair	na	positive	Normal male; no abnormalities in phenotype	Zemaitukai	12.8	0.0141421	2	MYZO1	12.79	12.81
121583	Crown	Tb-o	hair	na	positive	Normal male; no abnormalities in phenotype	Zemaitukai	10.6	0.0848528	2	MYZO1	10.54	10.66
121584	Crown	Tb-o	hair	na	positive	Normal male; no abnormalities in phenotype	Zemaitukai	10	0.00707107	2	MYZO1	9.99	10
BP001	Crown	Tb-o	blood	64,XY	positive	Normal male; no abnormalities in phenotype	Miniature Horse	8.6	0.0424264	2	MSTN	8.57	8.63
BP002	Crown	Tb-o	blood	64,XY	positive	Normal male; no abnormalities in phenotype	Miniature Horse	9.3	0.0424264	2	MSTN	9.27	9.33
BP372	Crown	Tb-o	hair	na	positive	Normal male; no abnormalities in phenotype	Estonian Native	11.6	0.0424264	2	MYZO1	11.57	11.63
BP395	Crown	Tb-o	hair	na	positive	Normal male; no abnormalities in phenotype	Estonian Native	10.9	0.0141421	2	MYZO1	10.89	10.91
BP396	Crown	Tb-o	hair	na	positive	Normal male; no abnormalities in phenotype	Estonian Native	8.1	0.0282843	2	MYZO1	8.08	8.12
H051	Crown	Tb-o	blood	64,XY	positive	Normal male; no abnormalities in phenotype	American Quarter Horse	11	0.0282843	2	MYZO1	10.98	11.02
H052	Crown	Tb-o	blood	64,XY	positive	Normal male; no abnormalities in phenotype	American Quarter Horse	9.58	0.113137	2	MYZO1	9.5	9.66
H300	Crown	Tb-o	blood	64,XY	positive	Normal male; no abnormalities in phenotype	American Quarter Horse	13.6	0.0424264	2	MYZO1	13.57	13.63
STO-0095	Crown	Tb-o	blood	64,XY	positive	Normal male; no abnormalities in phenotype	Thoroughbred	9.3	0.113137	2	MSTN	9.22	9.38
TR010	Crown	Tb-o	hair	na	positive	Normal male; no abnormalities in phenotype	Lipizzan	9	0.00707107	2	MYZO1	8.99	9
TR011	Crown	Tb-o	hair	na	positive	Normal male; no abnormalities in phenotype	Lipizzan	8.9	0.0282843	2	MYZO1	8.88	8.92
TR012	Crown	Tb-o	hair	na	positive	Normal male; no abnormalities in phenotype	Lipizzan	9	0.0212132	2	MYZO1	8.98	9.01
BP276	Crown	Tu	hair	na	positive	Normal male; no abnormalities in phenotype	Estonian Native	7.5	0	2	MYZO1	7.5	7.5
BP277	Crown	Tu	hair	na	positive	Normal male; no abnormalities in phenotype	Estonian Native	13	0.0565685	2	MYZO1	12.96	13.04
BP312	Crown	Tu	hair	na	positive	Normal male; no abnormalities in phenotype	Estonian Native	30	0.0697615	4	MYZO1	29.99	30	29.92	30.09
BP313	Crown	Tu	hair	na	positive	Normal male; no abnormalities in phenotype	Estonian Native	6.85	0.0707107	2	MSTN	6.8	6.9
BP365	Crown	Tu	hair	na	positive	Normal male; no abnormalities in phenotype	Estonian Native	11.6	0.0707107	2	MYZO1	11.55	11.65
BP379	Crown	Tu	hair	na	positive	Normal male; no abnormalities in phenotype	Estonian Native	36	0.24097	4	MYZO1	35.71	36.3	35.99	36
BP380	Crown	Tu	hair	na	positive	Normal male; no abnormalities in phenotype	Estonian Native	20	0.161452	4	MYZO1	19.99	20.18	20.04	19.79
BP392	Crown	Tu	hair	na	positive	Normal male; no abnormalities in phenotype	Estonian Native	9.4	0.0282843	2	MYZO1	9.38	9.42
YT007	Non-Crown	Y	hair	na	positive	Normal male; no abnormalities in phenotype	Yakutian	9.23	0.0141421	2	MYZO1	9.22	9.24
YT024	Non-Crown	Y	hair	na	positive	Normal male; no abnormalities in phenotype	Yakutian	7.04	0.0565685	2	MYZO1	7	7.08
YT032	Non-Crown	Y	hair	na	positive	Normal male; no abnormalities in phenotype	Yakutian	8.61	0.0141421	2	MYZO1	8.6	8.62
H217	n/a	n/a	blood	64,XY	positive	Unilateral cryptorchid	American Quarter Horse	13	0.0852447	4	MYZO1	12.97	13.03	13.1	12.9
H221	n/a	n/a	blood	64,XY	positive	Unilateral cryptorchid	American Quarter Horse	8.1	0.0424264	2	MYZO1	8.07	8.13
H222	n/a	n/a	blood	64,XY	positive	Unilateral cryptorchid	American Quarter Horse	9.3	0.0424264	2	MYZO1	9.27	9.33
H335	n/a	n/a	blood	64,XY	positive	Unilateral cryptorchid	American Quarter Horse	11.3	0.130384	4	MYZO1	11.12	11.38	11.29	11.41
H373	n/a	n/a	blood	64,XY	positive	Unilateral cryptorchid	American Quarter Horse	8.9	0.0424264	2	MYZO1	8.87	8.93
H390	n/a	n/a	blood	64,XY	positive	Bilateral cryptorchid	American Quarter Horse	9.5	0.00707107	2	MYZO1	9.49	9.5
H441	n/a	n/a	blood	64,XY	positive	Bilateral cryptorchid	American Quarter Horse	10.4	0.123828	4	MYZO1	10.23	10.47	10.39	10.51
H447	n/a	n/a	blood	64,XY	positive	Unilateral cryptorchid	American Quarter Horse	7.9	0.0141421	2	MYZO1	7.89	7.91
H451	n/a	n/a	blood	64,XY	positive	Bilateral cryptorchid	American Quarter Horse	8.2	0.127279	2	MYZO1	8.11	8.29
H487	n/a	n/a	blood	64,XY	positive	Unilateral cryptorchid	American Quarter Horse	7.6	0.169706	2	MYZO1	7.48	7.72
H513	n/a	n/a	blood	64,XY	positive	Unilateral cryptorchid	American Quarter Horse	7.73	0.0282843	2	MYZO1	7.71	7.75
H528	n/a	n/a	blood	64,XY	positive	Unilateral cryptorchid	American Quarter Horse	9.6	0.00707107	2	MYZO1	9.59	9.6
H571	n/a	n/a	blood	64,XY	positive	Unilateral cryptorchid	American Quarter Horse	7.38	0.113137	2	MYZO1	7.3	7.46
H572	n/a	n/a	blood	64,XY	positive	Unilateral cryptorchid	American Quarter Horse	8.5	0.0989949	2	MYZO1	8.43	8.57
H573	n/a	n/a	blood	64,XY	positive	Unilateral cryptorchid	American Quarter Horse	8.1	0.0141421	2	MYZO1	8.09	8.11
H582	n/a	n/a	blood	64,XY	positive	Unilateral cryptorchid	American Quarter Horse	8.7	0.0424264	2	MYZO1	8.67	8.73
H596	n/a	n/a	blood	64,XY	positive	Unilateral cryptorchid	American Quarter Horse	9.2	0.0282843	2	MYZO1	9.18	9.22
H614	n/a	n/a	blood	64,XY	positive	Bilateral cryptorchid	American Quarter Horse	8.8	0.0565685	2	MYZO1	8.76	8.84
H615	n/a	n/a	blood	64,XY	positive	Unilateral cryptorchid	American Quarter Horse	10.6	0.334963	4	MYZO1	10.12	10.69	10.9	10.69
H616	n/a	n/a	blood	64,XY	positive	Unilateral cryptorchid	American Quarter Horse	9	0.0141421	2	MYZO1	8.99	9.01
H638	n/a	n/a	blood	64,XY	positive	Bilateral cryptorchid	American Quarter Horse	8.78	0.0282843	2	MYZO1	8.76	8.8
H640	n/a	n/a	blood	64,XY	positive	Unilateral cryptorchid	American Quarter Horse	12.9	0.135892	4	MYZO1	12.81	12.99	13.04	12.76
H643	n/a	n/a	blood	64,XY	positive	Unilateral cryptorchid	American Quarter Horse	8.16	0.00707107	2	MYZO1	8.15	8.16
H646	n/a	n/a	blood	64,XY	positive	Bilateral cryptorchid	American Quarter Horse	9	0.169706	2	MYZO1	8.88	9.12
H949	n/a	n/a	blood	64,XY	negative	Female, SRY-negative sex reversal	Appaloosa	8.1	0.0282843	2	MYZO1	8.08	8.12
H089	n/a	n/a	blood	64,XY	negative	Female, SRY-negative sex reversal	Arabian	8.9	0.0282843	2	MYZO1	8.88	8.92
H266	n/a	n/a	blood	64,XY	negative	Female, SRY-negative sex reversal	Arabian	9	0.0141421	2	MYZO1	8.99	9.01
H184	n/a	n/a	blood	64,XY	negative	Female, SRY-negative sex reversal	American American Quarter Horse	9.3	0.0424264	2	MYZO1	9.27	9.33
H909	n/a	n/a	blood	64,XY	negative	Female, SRY-negative sex reversal	American American Quarter Horse	8.53	0.0141421	2	MYZO1	8.52	8.54
H360	n/a	n/a	blood	64,XY	negative	Female, SRY-negative sex reversal	Standardbred	9.8	0.0565685	2	MYZO1	9.76	9.84
H947	n/a	n/a	blood	64,XY	negative	Female, SRY-negative sex reversal	Tennessee Walking Horse	8.53	0.0707107	2	MYZO1	8.48	8.58
H199	n/a	n/a	blood	64,XY	negative	Female, SRY-negative sex reversal	Thoroughbred	8.5	0.0707107	2	MYZO1	8.45	8.55
H227	n/a	n/a	blood	64,XY	negative	Female, SRY-negative sex reversal	Thoroughbred	9.3	0.113137	2	MYZO1	9.22	9.38
H748	n/a	n/a	blood	64,XY	negative	Female, SRY-negative sex reversal	Thoroughbred	9.2	0.00707107	2	MYZO1	9.19	9.2
H844	n/a	n/a	blood	64,XY	negative	Female, SRY-negative sex reversal	Thoroughbred	8.17	0.127279	2	MYZO1	8.08	8.26
H921	n/a	n/a	blood	64,XY	negative	Female, SRY-negative sex reversal	Thoroughbred	9.2	0.0141421	2	MYZO1	9.19	9.21
H806	n/a	n/a	blood	64,XY	positive	Female-like, SRY-positive sex reversal	Appaloosa	8.8	0.0282843	2	MYZO1	8.78	8.82
H169	n/a	n/a	blood	64,XY	positive	Female-like, SRY-positive sex reversal	Appaloosa	8.1	0.0424264	2	MYZO1	8.07	8.13
H252	n/a	n/a	blood	64,XY	positive	Female-like, SRY-positive sex reversal	Mixed Warmblood	8.9	0.0141421	2	MYZO1	8.89	8.91
H038	n/a	n/a	blood	64,XY	positive	Female-like, SRY-positive sex reversal	American American Quarter Horse	8.1	0.0141421	2	MYZO1	8.09	8.11
H348	n/a	n/a	blood	64,XY	positive	Female-like, SRY-positive sex reversal	Standardbred	8.5	0.127279	2	MYZO1	8.41	8.59
H369	n/a	n/a	blood	64,XY	positive	Female-like, SRY-positive sex reversal	Standardbred	8.6	0.169706	2	MYZO1	8.48	8.72
H224	n/a	n/a	blood	64,XYdel	negative	Female-like, SRY-positive sex reversal	Thoroughbred	(-)	n/a	2	MYZO1	n/a	n/a
H737	n/a	n/a	blood	64,XY	positive	Intersex	American American Quarter Horse	8.7	0.0565685	2	MYZO1	8.66	8.74
H826	n/a	n/a	blood	64,XY	positive	Intersex	American American Quarter Horse	8.17	0.0282843	2	MYZO1	8.15	8.19
H145	n/a	n/a	blood	64,XY	positive	Intersex	American American Quarter Horse	8.3	0.155563	2	MYZO1	8.22	8.44
H423	n/a	n/a	blood	64,XY	positive	Intersex	American American Quarter Horse	9.6	0.0141421	2	MYZO1	9.59	9.61
H690	n/a	n/a	blood	64,XYdel	negative	Intersex	American American Quarter Horse	(-)	n/a	2	MYZO1	n/a	n/a
H543	n/a	n/a	blood	64,XY	positive	Intersex	Standardbred	8.5	0.0424264	2	MYZO1	8.47	8.53
H545	n/a	n/a	blood	64,XY	positive	Intersex	Standardbred	9	0.00707107	2	MYZO1	8.99	9
H544	n/a	n/a	blood	64,XY	positive	Intersex	Tennessee Walking Horse	9.5	0.0141421	2	MYZO1	9.49	9.51
H141	n/a	n/a	blood	64,XYdel	negative	Intersex	Thoroughbred	(-)	n/a	2	MYZO1	n/a	n/a
H546	n/a	n/a	blood	64,XYdel	negative	Intersex	Thoroughbred	(-)	n/a	2	MYZO1	n/a	n/a
H172	n/a	n/a	blood	64, XY	positive	Subfertile; idiopathic	Arabian	8.61	0.0282843	2	MYZO1	8.59	8.63
H206	n/a	n/a	blood	64, XY	positive	Sterile; normal sperm count but 97% of sperm abnormal. Low motility, abnormal morphology	Arabian	8.8	0.0141421	2	MYZO1	8.79	8.81
H255	n/a	n/a	blood	64, XY	positive	Subfertile; idiopathic	Arabian	9	0.0707107	2	MYZO1	8.9	9
H284	n/a	n/a	blood	64, XY	positive	Subfertile; idiopathic	Arabian	7	0.0282843	2	MYZO1	6.98	7.02
H320	n/a	n/a	blood	64,XY	positive	Sterile; azoospermia	Connemera	9	0.00707107	2	MYZO1	8.99	9
H343	n/a	n/a	blood	64, XY	positive	Subfertile; low sperm count	American American Quarter Horse	9.5	0.0424264	2	MYZO1	9.47	9.53
H620	n/a	n/a	blood	64,XY	positive	Sterile; azoospermia	Appaloosa	9.7	0.0424264	2	MYZO1	9.67	9.73
H653	n/a	n/a	blood	64, XY	positive	Subfertile; abnormal sperm motility and morphology	Arabian	10	0.0141421	2	MYZO1	9.99	10.01
H693	n/a	n/a	blood	64, XY	positive	Subfertile; idiopathic	Arabian	8.79	0.0141421	2	MYZO1	8.78	8.8
H726	n/a	n/a	blood	64,XY	positive	Subfertile; idiopathic	Standardbred	12	0.00707107	2	MYZO1	11.99	12
H787	n/a	n/a	blood	64, XY;t(Y;13p)	positive	Sterile; azoospermia	Fresian	5.55	0.0848528	2	MYZO1	5.49	5.61
H962	n/a	n/a	blood	64,XY	positive	Sterile; azoospermia, small testes	Arabian	11.9	0.0141421	2	MYZO1	11.89	11.91
H963	n/a	n/a	blood	64,XY;t(12q;25q),der(12p)	positive	Subfertile; small testes; chromosomal abnormality	Arabian	14.2	0.0565685	2	MYZO1	14.16	14.24
H004	n/a	n/a	blood	64,XY	positive	Subfertile; segmental aplasia, partially missing epididymis	American American Quarter Horse	7.91	0.0282843	2	MYZO1	7.89	7.93
H396	n/a	n/a	blood	64, XY	positive	Fertile; donor for SCNT	American American Quarter Horse	14.3	0.0282843	2	MYZO1	14.28	14.32
H391	n/a	n/a	blood	64, XY	positive	Subfertile; low motility	American American Quarter Horse	12.8	0.00707107	2	MYZO1	12.79	12.8
H392	n/a	n/a	blood	64, XY	positive	Subfertile; low motility	American American Quarter Horse	12	0.0141421	2	MYZO1	11.99	12.01
H393	n/a	n/a	blood	64, XY	positive	Subfertile; low motility	American American Quarter Horse	14.4	0.0989949	2	MYZO1	14.33	14.47
H394	n/a	n/a	blood	64, XY	positive	Subfertile; low motility	American American Quarter Horse	13.5	0.0141421	2	MYZO1	13.49	13.51
H395	n/a	n/a	blood	64, XY	positive	Subfertile; low motility	American American Quarter Horse	11.6	0.0424264	2	MYZO1	11.57	11.63

## Sheet: UBA1Y
Table S1.8: Composite information for all 289 horses involved in this study together with detailed results of all ddPCR experiments for UBA1Y
Sample ID	Y Haplogroup	Y Haplotype	Karyotype	SRY PCR	Phenotype	Sample Type	Breed	Mean UBA1Y CN	Total SD	# of replicates	Reference Used	CN Replicate 1	CN Replicate 2	CN replicate 3	CN Replicate 4	CN Replicate 5	CN Replicate 6	CN Replicate 7	CN Replicate 8	CN Replicate 9	CN Replicate 10	CN Replicate 11	CN Replicate 12	CN Replicate 13	CN Replicate 14	CN Replicate 15	CN Replicate 16	CN Replicate 17	CN Replicate 18	CN Replicate 19	CN Replicate 20	CN Replicate 21	CN Replicate 22	CN Replicate 23	CN Replicate 24	CN Replicate 25	CN Replicate 26	CN Replicate 27	CN Replicate 28	CN Replicate 29	CN Replicate 30
BRAVO	Crown	Tb-d	blood	64,XY	positive	Normal male; no abnormalities in phenotype	Thoroughbred	3.476	0.18816	30	MYZO1/MSTN	3.6	3.7	3.64	3.29	3.39	3.27	3.24	3.49	3.6	3.11	3.39	3.74	3.88	3.48	3.6	3.74	3.46	3.52	3.5	3.02	3.39	3.59	3.46	3.61	3.35	3.28	3.48	3.51	3.39	3.56
23346	Crown	Ad	hair	na	positive	Normal male; no abnormalities in phenotype	Dales Pony	3.8	0.0424264	2	MYZO1	3.77	3.83
23347	Crown	Ad	hair	na	positive	Normal male; no abnormalities in phenotype	Dales Pony	2.9	0.00707107	2	MYZO1	2.89	2.9
23348	Crown	Ad	hair	na	positive	Normal male; no abnormalities in phenotype	Dales Pony	3.5	0.0282843	2	MYZO1	3.48	3.52
24109	Crown	Ad	hair	na	positive	Normal male; no abnormalities in phenotype	Dales Pony	3.7	0.0424264	2	MYZO1	3.67	3.73
70858	Crown	Ad	hair	na	positive	Normal male; no abnormalities in phenotype	Suffolk Punch	3.17	0.0282843	2	MYZO1	3.15	3.19
70980	Crown	Ad	hair	na	positive	Normal male; no abnormalities in phenotype	Suffolk Punch	3.8	0.0424264	2	MYZO1	3.77	3.83
70981	Crown	Ad	hair	na	positive	Normal male; no abnormalities in phenotype	Suffolk Punch	3.07	0.0989949	2	MYZO1	3	3.14
73901	Crown	Ad	hair	na	positive	Normal male; no abnormalities in phenotype	Suffolk Punch	3.07	0.0282843	2	MYZO1	3.05	3.09
74413	Crown	Ad	hair	na	positive	Normal male; no abnormalities in phenotype	Suffolk Punch	3.63	0.0424264	2	MYZO1	3.6	3.66
74836	Crown	Ad	hair	na	positive	Normal male; no abnormalities in phenotype	Suffolk Punch	3.3	0.0141421	2	MYZO1	3.29	3.31
74837	Crown	Ad	hair	na	positive	Normal male; no abnormalities in phenotype	Suffolk Punch	3.8	0.0565685	2	MYZO1	3.76	3.84
75052	Crown	Ad	hair	na	positive	Normal male; no abnormalities in phenotype	Suffolk Punch	3.7	0.0565685	2	MSTN	3.66	3.74
BP280	Crown	Ad	hair	na	positive	Normal male; no abnormalities in phenotype	Estonian Native	3.35	0.0707107	2	MYZO1	3.3	3.4
BP282	Crown	Ad	hair	na	positive	Normal male; no abnormalities in phenotype	Estonian Native	2.9	0.0141421	2	MYZO1	2.89	2.91
BP314	Crown	Ad	hair	na	positive	Normal male; no abnormalities in phenotype	Estonian Native	12.3	0.0787401	4	MYZO1	12.22	12.39	12.25	12.34
BP315	Crown	Ad	hair	na	positive	Normal male; no abnormalities in phenotype	Estonian Native	3.6	0.0989949	2	MYZO1	3.53	3.67
BP388	Crown	Ad	hair	na	positive	Normal male; no abnormalities in phenotype	Estonian Native	3.07	0.0282843	2	MYZO1	3.05	3.09
BP389	Crown	Ad	hair	na	positive	Normal male; no abnormalities in phenotype	Estonian Native	3.69	0.113137	2	MYZO1	3.61	3.77
H061	Crown	Ad	blood	64,XY	positive	Normal male; no abnormalities in phenotype	American Quarter Horse	3.76	0.0141421	2	MYZO1	3.75	3.77
H294	Crown	Ad	blood	64,XY	positive	Normal male; no abnormalities in phenotype	American Quarter Horse	3.3	0.0565685	2	MYZO1	3.26	3.34
H787	Crown	Ad	blood	64,XY	positive	Normal male; no abnormalities in phenotype	Friesian	3.13	0.0565685	2	MSTN	3.09	3.17
TR007	Crown	Ad	hair	na	positive	Normal male; no abnormalities in phenotype	Haflinger	3.94	0.0565685	2	MYZO1	3.9	3.98
TR008	Crown	Ad	hair	na	positive	Normal male; no abnormalities in phenotype	Haflinger	4.27	0.00707107	2	MYZO1	4.26	4.27
TR009	Crown	Ad	hair	na	positive	Normal male; no abnormalities in phenotype	Noriker	4.04	0.0565685	2	MYZO1	4	4.08
H334	Crown	Am	blood	64,XY	positive	Normal male; no abnormalities in phenotype	Caspian	3.21	0.0141421	2	MYZO1	3.2	3.22
22443	Crown	Ao	hair	na	positive	Normal male; no abnormalities in phenotype	Arabian	3.1	0.113137	2	MYZO1	3.02	3.18
22456	Crown	Ao	hair	na	positive	Normal male; no abnormalities in phenotype	Arabian	3.5	0.0282843	2	MYZO1	3.48	3.52
H172	Crown	Ao	blood	64,XY	positive	Normal male; no abnormalities in phenotype	Arabian	3.35	0.0848528	2	MYZO1	3.29	3.41
H206	Crown	Ao	blood	64,XY	positive	Normal male; no abnormalities in phenotype	Arabian	2.58	0.0424264	2	MSTN	2.55	2.61
H255	Crown	Ao	blood	64,XY	positive	Normal male; no abnormalities in phenotype	Arabian	4.01	0.0141421	2	MYZO1	4	4.02
H284	Crown	Ao	blood	64,XY	positive	Normal male; no abnormalities in phenotype	Arabian	1.42	0.0547723	4	MSTN	1.4	1.49	1.43	1.36
H469	Crown	Ao	blood	64,XY	positive	Normal male; no abnormalities in phenotype	Arabian	2.79	0.400916	4	MSTN	2.2	2.89	2.99	3.08
H634	Crown	Ao	blood	64,XY	positive	Normal male; no abnormalities in phenotype	Arabian	1.12	0.143295	4	MSTN	0.98	1.28	1.02	1.2
H653	Crown	Ao	blood	64,XY	positive	Normal male; no abnormalities in phenotype	Arabian	3.38	0.0424264	2	MYZO1	3.35	3.41
H674	Crown	Ao	blood	64,XY	positive	Normal male; no abnormalities in phenotype	Arabian	2.97	0.0989949	2	MSTN	2.9	3.04
H693	Crown	Ao	blood	64,XY	positive	Normal male; no abnormalities in phenotype	Arabian	3.47	0.0424264	2	MYZO1	3.44	3.5
H728	Crown	Ao	blood	64,XY	positive	Normal male; no abnormalities in phenotype	Arabian	3.56	0.0565685	2	MYZO1	3.52	3.6
TR001	Crown	Ao	hair	na	positive	Normal male; no abnormalities in phenotype	Lipizzan	4.01	0.0141421	2	MYZO1	4	4.02
TR002	Crown	Ao	hair	na	positive	Normal male; no abnormalities in phenotype	Lipizzan	3.92	0.0424264	2	MYZO1	3.89	3.95
TR003	Crown	Ao	hair	na	positive	Normal male; no abnormalities in phenotype	Lipizzan	4.09	0.0565685	2	MYZO1	4.05	4.13
TR004	Crown	Ao	hair	na	positive	Normal male; no abnormalities in phenotype	Noriker	4.08	0.0141421	2	MYZO1	4.07	4.09
TR005	Crown	Ao	hair	na	positive	Normal male; no abnormalities in phenotype	Noriker	4	0.00707107	2	MYZO1	3.99	4
TR006	Crown	Ao	hair	na	positive	Normal male; no abnormalities in phenotype	Noriker	3.89	0.169706	2	MYZO1	3.77	4.01
BP306	Non-Crown	Domwest1	blood	64,XY	positive	Normal male; no abnormalities in phenotype	Mongolian Horse	3.4	0.0989949	2	MYZO1	3.33	3.47
BP287	Non-Crown	Domwest3	blood	64,XY	positive	Normal male; no abnormalities in phenotype	Mongolian Horse	3.8	0.141421	2	MYZO1	3.7	3.9
BP298	Non-Crown	Domwest3	blood	64,XY	positive	Normal male; no abnormalities in phenotype	Mongolian Horse	3.14	0.0282843	2	MYZO1	3.12	3.16
BP304	Non-Crown	Domwest3	blood	64,XY	positive	Normal male; no abnormalities in phenotype	Mongolian Horse	3.6	0.212132	2	MYZO1	3.45	3.75
BP309	Non-Crown	Domwest3	blood	64,XY	positive	Normal male; no abnormalities in phenotype	Mongolian Horse	4.1	0.0282843	2	MYZO1	4.08	4.12
BP310	Non-Crown	Domwest3	blood	64,XY	positive	Normal male; no abnormalities in phenotype	Mongolian Horse	3.5	0.0282843	2	MYZO1	3.48	3.52
121576	Non-Crown	Domwest4	hair	na	positive	Normal male; no abnormalities in phenotype	Zemaitukai	3.91	0.0141421	2	MYZO1	3.9	3.92
121579	Non-Crown	Domwest4	hair	na	positive	Normal male; no abnormalities in phenotype	Zemaitukai	3.7	0.0141421	2	MYZO1	3.69	3.71
121581	Non-Crown	Domwest4	hair	na	positive	Normal male; no abnormalities in phenotype	Zemaitukai	3.7	0.0707107	2	MYZO1	3.65	3.75
121587	Non-Crown	Domwest4	hair	na	positive	Normal male; no abnormalities in phenotype	Zemaitukai	3.6	0.0989949	2	MYZO1	3.53	3.67
121589	Non-Crown	Domwest4	hair	na	positive	Normal male; no abnormalities in phenotype	Zemaitukai	3.6	0.0141421	2	MYZO1	3.59	3.61
BP364	Non-Crown	Domwest4	hair	na	positive	Normal male; no abnormalities in phenotype	Estonian Native
BP378	Non-Crown	Domwest4	hair	na	positive	Normal male; no abnormalities in phenotype	Estonian Native	3.18	0.0424264	2	MYZO1	3.15	3.21
BP383	Non-Crown	Domwest4	hair	na	positive	Normal male; no abnormalities in phenotype	Estonian Native	3.36	0.0848528	2	MYZO1	3.3	3.42
BP384	Non-Crown	Domwest4	hair	na	positive	Normal male; no abnormalities in phenotype	Estonian Native	4	0.00707107	2	MYZO1	3.99	4
BP385	Non-Crown	Domwest4	hair	na	positive	Normal male; no abnormalities in phenotype	Estonian Native
BP386	Non-Crown	Domwest4	hair	na	positive	Normal male; no abnormalities in phenotype	Estonian Native	3.1	0.0141421	2	MYZO1	3.09	3.11
BP387	Non-Crown	Domwest4	hair	na	positive	Normal male; no abnormalities in phenotype	Estonian Native	3.5	0.00707107	2	MYZO1	3.49	3.5
BP394	Non-Crown	Domwest4	hair	na	positive	Normal male; no abnormalities in phenotype	Estonian Native	3.08	0.0848528	2	MYZO1	3.02	3.14
BP398	Non-Crown	Domwest4	hair	na	positive	Normal male; no abnormalities in phenotype	Estonian Native	3.4	0.0707107	2	MYZO1	3.35	3.45
BP399	Non-Crown	Domwest4	hair	na	positive	Normal male; no abnormalities in phenotype	Estonian Native	3.06	0.0848528	2	MYZO1	3	3.12
BP400	Non-Crown	Domwest4	hair	na	positive	Normal male; no abnormalities in phenotype	Estonian Native	3.7	0.127279	2	MYZO1	3.61	3.79
102328	Crown	Hs	blood	na	positive	Normal male; no abnormalities in phenotype	Lipizzan	4.02	0.0282843	2	MYZO1	4	4.04
TR013	Crown	Hs	hair	na	positive	Normal male; no abnormalities in phenotype	Lipizzan	4.33	0.0424264	2	MYZO1	4.3	4.36
TR014	Crown	Hs	hair	na	positive	Normal male; no abnormalities in phenotype	Lipizzan	3.86	0.0282843	2	MYZO1	3.84	3.88
TR015	Crown	Hs	hair	na	positive	Normal male; no abnormalities in phenotype	Lipizzan	3.49	0.0707107	2	MYZO1	3.44	3.54
BP373	Non-Crown	I	blood	64,XY	positive	Normal male; no abnormalities in phenotype	Icelandic Horse	3.3	0.00707107	2	MYZO1	3.29	3.3
BP376	Non-Crown	I	blood	64,XY	positive	Normal male; no abnormalities in phenotype	Icelandic Horse	3.47	0.0989949	2	MYZO1	3.4	3.54
BP377	Non-Crown	I	blood	64,XY	positive	Normal male; no abnormalities in phenotype	Icelandic Horse	3.47	0.0282843	2	MYZO1	3.45	3.49
TR025	Non-Crown	I	blood	64,XY	positive	Normal male; no abnormalities in phenotype	Icelandic Horse	4.33	0.66468	2	MYZO1	4.3	3.36
TR026	Non-Crown	I	blood	64,XY	positive	Normal male; no abnormalities in phenotype	Icelandic Horse	3.82	0.0282843	2	MYZO1	3.8	3.84
TR027	Non-Crown	I	blood	64,XY	positive	Normal male; no abnormalities in phenotype	Icelandic Horse	3.86	0.0282843	2	MYZO1	3.84	3.88
TR019	Non-Crown	M	blood	64,XY	positive	Normal male; no abnormalities in phenotype	Mongolian Horse	4.14	0.0424264	2	MYZO1	4.11	4.17
25802	Non-Crown	N	hair	na	positive	Normal male; no abnormalities in phenotype	Shetlandpony	3.6	0.0424264	2	MYZO1	3.57	3.63
45379	Non-Crown	N	hair	na	positive	Normal male; no abnormalities in phenotype	Shetlandpony	3.4	0.0141421	2	MYZO1	3.39	3.41
TR016	Non-Crown	N	hair	na	positive	Normal male; no abnormalities in phenotype	Shetlandpony	3.81	0.0141421	2	MYZO1	3.8	3.82
TR017	Non-Crown	N	hair	na	positive	Normal male; no abnormalities in phenotype	Shetlandpony	4.09	0.127279	2	MYZO1	4	4.18
TR018	Non-Crown	N	hair	na	positive	Normal male; no abnormalities in phenotype	Shetlandpony	4.09	0.0424264	2	MYZO1	4.06	4.12
BP360	Non-Crown	O	blood	64,XY	positive	Normal male; no abnormalities in phenotype	Mongolian Horse	3.85	0.0707107	2	MYZO1	3.8	3.9
TR020	Non-Crown	O	hair	na	positive	Normal male; no abnormalities in phenotype	Mongolian Horse	4.14	0.0424264	2	MYZO1	4.11	4.17
TR021	Non-Crown	O	hair	na	positive	Normal male; no abnormalities in phenotype	Mongolian Horse	3.69	0.145373	4	MYZO1	3.49	3.82	3.68	3.77
TR028	Non-Crown	O	hair	na	positive	Normal male; no abnormalities in phenotype	Yakutian	3.7	0.0141421	2	MYZO1	3.69	3.71
KULAN1	Non-Crown	outgroup	blood	na	positive	Normal male; no abnormalities in phenotype	Kulan (Equus hemionus kulan)	n/a	n/a	2	n/a	n/a	n/a
KULAN2	Non-Crown	outgroup	blood	na	positive	Normal male; no abnormalities in phenotype	Kulan (Equus hemionus kulan)	n/a	n/a	2	n/a	n/a	n/a
15758	Non-Crown	Pa	hair	na	positive	Normal male; no abnormalities in phenotype	Heck horse	3.6	0.0282843	2	MYZO1	3.58	3.62
21150	Non-Crown	Pa	hair	na	positive	Normal male; no abnormalities in phenotype	Heck horse	3.4	0.0141421	2	MYZO1	3.39	3.41
TR022	Non-Crown	Pa	blood	66,XY	positive	Normal male; no abnormalities in phenotype	Przewalski's horse	3.88	0.113137	2	MYZO1	3.8	3.96
14855	Non-Crown	Pb	blood	na	positive	Normal male; no abnormalities in phenotype	Przewalski's horse	3.19	0.0141421	2	MYZO1	3.18	3.2
NO003	Non-Crown	Pb	blood	na	positive	Normal male; no abnormalities in phenotype	Przewalski's horse	2.26	0.00707107	2	MYZO1	2.25	2.26
TR023	Non-Crown	Pb	blood	66,XY	positive	Normal male; no abnormalities in phenotype	Przewalski's horse	2.91	0.0141421	2	MYZO1	2.9	2.92
TR024	Non-Crown	Pb	blood	66,XY	positive	Normal male; no abnormalities in phenotype	Przewalski's horse	2.96	0.0141421	2	MYZO1	2.95	2.97
121580	Crown	Ta	hair	na	positive	Normal male; no abnormalities in phenotype	Zemaitukai	3.7	0.0424264	2	MYZO1	3.67	3.73
76621	Crown	Tb	hair	na	positive	Normal male; no abnormalities in phenotype	Caspian	2.67	0.0141421	2	MYZO1	2.66	2.68
76640	Crown	Tb-1	hair	na	positive	Normal male; no abnormalities in phenotype	Caspian	4	0.00707107	2	MSTN	3.99	4
51091	Crown	Tb-d	hair	na	positive	Normal male; no abnormalities in phenotype	Tennessee Walking	2.56	0.0848528	2	MSTN	2.5	2.62
51094	Crown	Tb-d	hair	na	positive	Normal male; no abnormalities in phenotype	Tennessee Walking	3.34	0.0424264	2	MSTN	3.31	3.37
51100	Crown	Tb-d	hair	na	positive	Normal male; no abnormalities in phenotype	Tennessee Walking	4.2	0.0707107	2	MSTN	4.15	4.25
51163	Crown	Tb-d	hair	na	positive	Normal male; no abnormalities in phenotype	Tennessee Walking	3.79	0.0424264	2	MSTN	3.76	3.82
51164	Crown	Tb-d	hair	na	positive	Normal male; no abnormalities in phenotype	Tennessee Walking	3.92	0.0282843	2	MSTN	3.9	3.94
67394	Crown	Tb-d	hair	na	positive	Normal male; no abnormalities in phenotype	Standardbred	3.5	0.0141421	2	MYZO1	3.49	3.51
67395	Crown	Tb-d	hair	na	positive	Normal male; no abnormalities in phenotype	Standardbred	3.13	0.0282843	2	MSTN	3.11	3.15
67396	Crown	Tb-d	hair	na	positive	Normal male; no abnormalities in phenotype	Standardbred	2.9	0.0141421	2	MSTN	2.89	2.91
67398	Crown	Tb-d	hair	na	positive	Normal male; no abnormalities in phenotype	Standardbred	3	0.00707107	2	MSTN	2.99	3
67399	Crown	Tb-d	hair	na	positive	Normal male; no abnormalities in phenotype	Standardbred	2.79	0.0282843	2	MSTN	2.77	2.81
67400	Crown	Tb-d	hair	na	positive	Normal male; no abnormalities in phenotype	Standardbred	2.79	0.127279	2	MSTN	2.7	2.88
67401	Crown	Tb-d	hair	na	positive	Normal male; no abnormalities in phenotype	Standardbred	2.95	0.0565685	2	MSTN	2.91	2.99
67402	Crown	Tb-d	hair	na	positive	Normal male; no abnormalities in phenotype	Standardbred	2.79	0.0848528	2	MSTN	2.73	2.85
BP390	Crown	Tb-d	hair	na	positive	Normal male; no abnormalities in phenotype	Estonian Native	3	0.0424264	2	MYZO1	2.97	3.03
FK003_DV023	Crown	Tb-d	hair	na	positive	Normal male; no abnormalities in phenotype	Thoroughbred	4.4	0.0282843	2	MYZO1	4.38	4.42
FK009_DV029	Crown	Tb-d	hair	na	positive	Normal male; no abnormalities in phenotype	Thoroughbred	3.7	0.0989949	2	MYZO1	3.63	3.77
FK015_DV035	Crown	Tb-d	hair	na	positive	Normal male; no abnormalities in phenotype	Thoroughbred	3.4	0.438406	2	MYZO1	3.39	4.01
FK024_DV071	Crown	Tb-d	hair	na	positive	Normal male; no abnormalities in phenotype	Thoroughbred	3.65	0.0141421	2	MYZO1	3.64	3.66
FK026_DV073	Crown	Tb-d	hair	na	positive	Normal male; no abnormalities in phenotype	Thoroughbred	4.6	0.0282843	2	MYZO1	4.58	4.62
FK030_DV077	Crown	Tb-d	hair	na	positive	Normal male; no abnormalities in phenotype	Thoroughbred	3.3	0.0424264	2	MYZO1	3.27	3.33
FK034_DV081	Crown	Tb-d	hair	na	positive	Normal male; no abnormalities in phenotype	Thoroughbred	4	0.0282843	2	MYZO1	3.98	4.02
FK037_DV084	Crown	Tb-d	hair	na	positive	Normal male; no abnormalities in phenotype	Thoroughbred	3.7	0.0565685	2	MYZO1	3.66	3.74
FK057_DV108	Crown	Tb-d	hair	na	positive	Normal male; no abnormalities in phenotype	Thoroughbred	4.3	0.113137	2	MYZO1	4.22	4.38
FK058_DV109	Crown	Tb-d	hair	na	positive	Normal male; no abnormalities in phenotype	Thoroughbred	3.49	0	2	MYZO1	3.49	3.49
FK062_DV114	Crown	Tb-d	hair	na	positive	Normal male; no abnormalities in phenotype	Thoroughbred	3.7	0.113137	2	MYZO1	3.62	3.78
FK066_DV119	Crown	Tb-d	hair	na	positive	Normal male; no abnormalities in phenotype	Thoroughbred	4	0.0424264	2	MYZO1	3.97	4.03
FK074_DV129	Crown	Tb-d	hair	na	positive	Normal male; no abnormalities in phenotype	Thoroughbred	3.96	0.0141421	2	MYZO1	3.95	3.97
FK075_DV130	Crown	Tb-d	hair	na	positive	Normal male; no abnormalities in phenotype	Thoroughbred	4.3	0.0707107	2	MYZO1	4.25	4.35
FK082_DV138	Crown	Tb-d	hair	na	positive	Normal male; no abnormalities in phenotype	Thoroughbred	3.6	0.0848528	2	MYZO1	3.54	3.66
FK085_DV142	Crown	Tb-d	hair	na	positive	Normal male; no abnormalities in phenotype	Thoroughbred	4.3	0.0424264	2	MYZO1	4.27	4.33
FK102_DV217	Crown	Tb-d	hair	na	positive	Normal male; no abnormalities in phenotype	Thoroughbred	3.7	0.0282843	2	MYZO1	3.68	3.72
FK114_DV236	Crown	Tb-d	hair	na	positive	Normal male; no abnormalities in phenotype	Thoroughbred	4.2	0.0282843	2	MYZO1	4.18	4.22
FK120_DV_C	Crown	Tb-d	hair	na	positive	Normal male; no abnormalities in phenotype	Thoroughbred	2.8	0.0565685	2	MYZO1	2.76	2.84
FK122_DV_E	Crown	Tb-d	hair	na	positive	Normal male; no abnormalities in phenotype	Thoroughbred	4.1	0.0282843	2	MYZO1	4.08	4.12
FK126_DV_I	Crown	Tb-d	hair	na	positive	Normal male; no abnormalities in phenotype	Thoroughbred	3.8	0.0424264	2	MYZO1	3.77	3.83
FK189	Crown	Tb-d	hair	na	positive	Normal male; no abnormalities in phenotype	Thoroughbred	3.17	0.0282843	2	MYZO1	3.15	3.19
H016	Crown	Tb-d	blood	64,XY	positive	Normal male; no abnormalities in phenotype	Caspian	3.94	0.0282843	2	MYZO1	3.92	3.96
H017	Crown	Tb-d	blood	64,XY	positive	Normal male; no abnormalities in phenotype	Caspian	4.09	0.0565685	2	MYZO1	4.05	4.13
H023	Crown	Tb-d	blood	64,XY	positive	Normal male; no abnormalities in phenotype	American Quarter Horse	3.77	0.0282843	2	MYZO1	3.75	3.79
H042	Crown	Tb-d	blood	64,XY	positive	Normal male; no abnormalities in phenotype	American Quarter Horse	3.77	0.0141421	2	MYZO1	3.76	3.78
H043	Crown	Tb-d	blood	64,XY	positive	Normal male; no abnormalities in phenotype	American Quarter Horse	3.66	0.0424264	2	MYZO1	3.63	3.69
H044	Crown	Tb-d	blood	64,XY	positive	Normal male; no abnormalities in phenotype	American Quarter Horse	3.08	0.0424264	2	MYZO1	3.05	3.11
H045	Crown	Tb-d	blood	64,XY	positive	Normal male; no abnormalities in phenotype	American Quarter Horse	3.57	0.0989949	2	MYZO1	3.5	3.64
H046	Crown	Tb-d	blood	64,XY	positive	Normal male; no abnormalities in phenotype	American Quarter Horse	3.83	0.0424264	2	MYZO1	3.8	3.86
H047	Crown	Tb-d	blood	64,XY	positive	Normal male; no abnormalities in phenotype	American Quarter Horse	3.59	0.0989949	2	MYZO1	3.52	3.66
H048	Crown	Tb-d	blood	64,XY	positive	Normal male; no abnormalities in phenotype	American Quarter Horse	3.91	0.0141421	2	MYZO1	3.9	3.92
H049	Crown	Tb-d	blood	64,XY	positive	Normal male; no abnormalities in phenotype	Paint	3.48	0.0565685	2	MYZO1	3.44	3.52
H050	Crown	Tb-d	blood	64,XY	positive	Normal male; no abnormalities in phenotype	Quarter-Morgan mix	3.51	0.0141421	2	MYZO1	3.5	3.52
H070	Crown	Tb-d	blood	64,XY	positive	Normal male; no abnormalities in phenotype	American Quarter Horse	3.11	0.0565685	2	MYZO1	3.07	3.15
H292	Crown	Tb-d	blood	64,XY	positive	Normal male; no abnormalities in phenotype	American Quarter Horse	3.79	0.0848528	2	MYZO1	3.73	3.85
H293	Crown	Tb-d	blood	64,XY	positive	Normal male; no abnormalities in phenotype	American Quarter Horse	3.68	0.0565685	2	MYZO1	3.64	3.72
H295	Crown	Tb-d	blood	64,XY	positive	Normal male; no abnormalities in phenotype	American Quarter Horse	3.29	0.127279	2	MYZO1	3.2	3.38
H296	Crown	Tb-d	blood	64,XY	positive	Normal male; no abnormalities in phenotype	American Quarter Horse	3.26	0.0565685	2	MYZO1	3.22	3.3
H297	Crown	Tb-d	blood	64,XY	positive	Normal male; no abnormalities in phenotype	American Quarter Horse	3.76	0.0282843	2	MYZO1	3.74	3.78
H335	Crown	Tb-d	blood	64,XY	positive	Normal male; no abnormalities in phenotype	Caspian	3.5	0.00707107	2	MYZO1	3.49	3.5
H337	Crown	Tb-d	blood	64,XY	positive	Normal male; no abnormalities in phenotype	American Quarter Horse	3.45	0.0282843	2	MYZO1	3.43	3.47
H343	Crown	Tb-d	blood	64,XY	positive	Normal male; no abnormalities in phenotype	American Quarter Horse	2.47	0.0678233	4	MSTN	2.39	2.51	2.54	2.44
H346	Crown	Tb-d	blood	64,XY	positive	Normal male; no abnormalities in phenotype	American Quarter Horse	2.06	0.052915	4	MSTN	1.99	2.11	2.09	2.05
H400	Crown	Tb-d	blood	64,XY	positive	Normal male; no abnormalities in phenotype	American Quarter Horse	3.7	0.0848528	2	MYZO1	3.64	3.76
H401	Crown	Tb-d	blood	64,XY	positive	Normal male; no abnormalities in phenotype	American Quarter Horse	3.9	0.0424264	2	MYZO1	3.87	3.93
H410	Crown	Tb-d	blood	64,XY	positive	Normal male; no abnormalities in phenotype	American Quarter Horse	1.88	0.0948683	4	MSTN	1.79	2	1.88	1.81
H446	Crown	Tb-d	blood	64,XY	positive	Normal male; no abnormalities in phenotype	American Quarter Horse	3.42	0.0282843	2	MYZO1	3.4	3.44
H593	Crown	Tb-d	blood	64,XY	positive	Normal male; no abnormalities in phenotype	American Quarter Horse	3.45	0.0848528	2	MYZO1	3.39	3.51
H907	Crown	Tb-d	blood	64,XY	positive	Normal male; no abnormalities in phenotype	American Quarter Horse	3.43	0.0282843	2	MYZO1	3.41	3.45
STO-0015	Crown	Tb-d	blood	na	positive	Normal male; no abnormalities in phenotype	Thoroughbred	3.72	0.0282843	2	MYZO1	3.7	3.74
STO-0021	Crown	Tb-d	blood	na	positive	Normal male; no abnormalities in phenotype	Thoroughbred	3.71	0.00707107	2	MYZO1	3.7	3.71
STO-0023	Crown	Tb-d	blood	na	positive	Normal male; no abnormalities in phenotype	Thoroughbred	3.33	0.0565685	2	MSTN	3.29	3.37
STO-0041	Crown	Tb-d	blood	na	positive	Normal male; no abnormalities in phenotype	Thoroughbred	4.11	0.0282843	2	MSTN	4.09	4.13
STO-0103	Crown	Tb-d	blood	na	positive	Normal male; no abnormalities in phenotype	Thoroughbred	2.92	0.0282843	2	MSTN	2.9	2.94
STO-0173	Crown	Tb-d	blood	na	positive	Normal male; no abnormalities in phenotype	Thoroughbred	2.95	0.0282843	2	MSTN	2.93	2.97
STO-0177	Crown	Tb-d	blood	na	positive	Normal male; no abnormalities in phenotype	Thoroughbred	2.63	0.0424264	2	MSTN	2.6	2.66
STO-0181	Crown	Tb-d	blood	na	positive	Normal male; no abnormalities in phenotype	Thoroughbred	3.77	0.0707107	2	MYZO1	3.72	3.82
STO-0183	Crown	Tb-d	blood	na	positive	Normal male; no abnormalities in phenotype	Thoroughbred	2.49	0.0565685	2	MSTN	2.45	2.53
STO-0185	Crown	Tb-d	blood	na	positive	Normal male; no abnormalities in phenotype	Thoroughbred	1.81	0.0616441	4	MSTN	1.77	1.8	1.77	1.9
STO-0187	Crown	Tb-d	blood	na	positive	Normal male; no abnormalities in phenotype	Thoroughbred	3.07	0.0989949	2	MSTN	3	3.14
STO-0191	Crown	Tb-d	blood	na	positive	Normal male; no abnormalities in phenotype	Thoroughbred	2.9	0.0424264	2	MSTN	2.87	2.93
STO-0193	Crown	Tb-d	blood	na	positive	Normal male; no abnormalities in phenotype	Thoroughbred	3.16	0.0141421	2	MSTN	3.15	3.17
STO-0195	Crown	Tb-d	blood	na	positive	Normal male; no abnormalities in phenotype	Thoroughbred	2.98	0.113137	2	MSTN	2.9	3.06
STO-0203	Crown	Tb-d	blood	na	positive	Normal male; no abnormalities in phenotype	Thoroughbred	1.85	0.0282843	2	MSTN	1.83	1.87
STO-0209	Crown	Tb-d	blood	na	positive	Normal male; no abnormalities in phenotype	Thoroughbred	2.43	0.0424264	2	MSTN	2.4	2.46
STO-0217	Crown	Tb-d	blood	na	positive	Normal male; no abnormalities in phenotype	Thoroughbred	3.9	0.0424264	2	MSTN	3.87	3.93
STO-0219	Crown	Tb-d	blood	na	positive	Normal male; no abnormalities in phenotype	Thoroughbred	4.24	0.0282843	2	MSTN	4.22	4.26
STO-0221	Crown	Tb-d	blood	na	positive	Normal male; no abnormalities in phenotype	Thoroughbred	3.71	0.0141421	2	MSTN	3.7	3.72
STO-0227	Crown	Tb-d	blood	na	positive	Normal male; no abnormalities in phenotype	Thoroughbred	3.42	0.0424264	2	MSTN	3.39	3.45
STO-0235	Crown	Tb-d	blood	na	positive	Normal male; no abnormalities in phenotype	Thoroughbred	3.69	0.0141421	2	MYZO1	3.68	3.7
STO-0239	Crown	Tb-d	blood	na	positive	Normal male; no abnormalities in phenotype	Thoroughbred	3.09	0.0282843	2	MSTN	3.07	3.11
21151	Crown	Tb-o	hair	na	positive	Normal male; no abnormalities in phenotype	Heck horse	4.2	0.0848528	2	MYZO1	4.14	4.26
21152	Crown	Tb-o	hair	na	positive	Normal male; no abnormalities in phenotype	Heck horse	3.4	0.0989949	2	MYZO1	3.34	3.48
59872	Crown	Tb-o	hair	na	positive	Normal male; no abnormalities in phenotype	Heck horse	3.5	0.0282843	2	MYZO1	3.48	3.52
64064	Crown	Tb-o	hair	na	positive	Normal male; no abnormalities in phenotype	Heck horse	2.8	0.0282843	2	MYZO1	2.78	2.82
68983	Crown	Tb-o	hair	na	positive	Normal male; no abnormalities in phenotype	Heck horse	4	0.00707107	2	MYZO1	3.99	4
121577	Crown	Tb-o	hair	na	positive	Normal male; no abnormalities in phenotype	Zemaitukai	3.16	0.0141421	2	MYZO1	3.15	3.17
121578	Crown	Tb-o	hair	na	positive	Normal male; no abnormalities in phenotype	Zemaitukai	4.1	0.0282843	2	MYZO1	4.08	4.12
121583	Crown	Tb-o	hair	na	positive	Normal male; no abnormalities in phenotype	Zemaitukai	3.3	0.0848528	2	MYZO1	3.27	3.39
121584	Crown	Tb-o	hair	na	positive	Normal male; no abnormalities in phenotype	Zemaitukai	3.39	0.0424264	2	MYZO1	3.36	3.42
BP001	Crown	Tb-o	blood	64,XY	positive	Normal male; no abnormalities in phenotype	Miniature Horse	3.48	0.0707107	2	MSTN	3.43	3.53
BP002	Crown	Tb-o	blood	64,XY	positive	Normal male; no abnormalities in phenotype	Miniature Horse	3.41	0.0141421	2	MSTN	3.4	3.42
BP372	Crown	Tb-o	hair	na	positive	Normal male; no abnormalities in phenotype	Estonian Native	3.21	0.0282843	2	MYZO1	3.19	3.23
BP395	Crown	Tb-o	hair	na	positive	Normal male; no abnormalities in phenotype	Estonian Native	3.7	0.0282843	2	MYZO1	3.68	3.72
BP396	Crown	Tb-o	hair	na	positive	Normal male; no abnormalities in phenotype	Estonian Native	3.4	0.0565685	2	MYZO1	3.36	3.44
H051	Crown	Tb-o	blood	64,XY	positive	Normal male; no abnormalities in phenotype	American Quarter Horse	3.73	0.0141421	2	MYZO1	3.72	3.74
H052	Crown	Tb-o	blood	64,XY	positive	Normal male; no abnormalities in phenotype	American Quarter Horse	3.89	0.0282843	2	MYZO1	3.87	3.91
H300	Crown	Tb-o	blood	64,XY	positive	Normal male; no abnormalities in phenotype	American Quarter Horse	3.47	0.0282843	2	MYZO1	3.45	3.49
STO-0095	Crown	Tb-o	blood	64,XY	positive	Normal male; no abnormalities in phenotype	Thoroughbred	3.6	0.0141421	2	MSTN	3.59	3.61
TR010	Crown	Tb-o	hair	na	positive	Normal male; no abnormalities in phenotype	Lipizzan	3.95	0.0707107	2	MYZO1	3.9	4
TR011	Crown	Tb-o	hair	na	positive	Normal male; no abnormalities in phenotype	Lipizzan	4.15	0.127279	2	MYZO1	4.06	4.24
TR012	Crown	Tb-o	hair	na	positive	Normal male; no abnormalities in phenotype	Lipizzan	4.06	0.0848528	2	MYZO1	4	4.12
BP276	Crown	Tu	hair	na	positive	Normal male; no abnormalities in phenotype	Estonian Native	5	0.0294392	4	MYZO1	4.99	5	4.97	5.04
BP277	Crown	Tu	hair	na	positive	Normal male; no abnormalities in phenotype	Estonian Native	3.7	0.0547723	4	MYZO1	3.63	3.72	3.69	3.76
BP312	Crown	Tu	hair	na	positive	Normal male; no abnormalities in phenotype	Estonian Native	12.2	0.0182574	4	MYZO1	12.18	12.22	12.19	12.21
BP313	Crown	Tu	hair	na	positive	Normal male; no abnormalities in phenotype	Estonian Native	3	0.0141421	2	MYZO1	2.99	3.01
BP365	Crown	Tu	hair	na	positive	Normal male; no abnormalities in phenotype	Estonian Native	3.92	0.0282843	2	MYZO1	3.9	3.94
BP379	Crown	Tu	hair	na	positive	Normal male; no abnormalities in phenotype	Estonian Native	3.5	0.0282843	2	MYZO1	3.48	3.52
BP380	Crown	Tu	hair	na	positive	Normal male; no abnormalities in phenotype	Estonian Native	3.7	0.0565685	2	MYZO1	3.66	3.74
BP392	Crown	Tu	hair	na	positive	Normal male; no abnormalities in phenotype	Estonian Native	2.8	0.0424264	2	MYZO1	2.77	2.83
YT007	Non-Crown	Y	hair	na	positive	Normal male; no abnormalities in phenotype	Yakutian	4.2	0.0282843	2	MYZO1	4.18	4.22
YT024	Non-Crown	Y	hair	na	positive	Normal male; no abnormalities in phenotype	Yakutian	2.95	0.0141421	2	MYZO1	2.94	2.96
YT032	Non-Crown	Y	hair	na	positive	Normal male; no abnormalities in phenotype	Yakutian	3.5	0.00707107	2	MYZO1	3.49	3.5
H217	n/a	n/a	blood	64,XY	positive	Unilateral cryptorchid	American Quarter Horse	4.88	0.10924	4	MYZO1	4.78	4.93	4.8	5.01
H221	n/a	n/a	blood	64,XY	positive	Unilateral cryptorchid	American Quarter Horse	4.2	0.113137	2	MYZO1	4.12	4.28
H222	n/a	n/a	blood	64,XY	positive	Unilateral cryptorchid	American Quarter Horse	4.04	0.0141421	2	MYZO1	4.03	4.05
H335	n/a	n/a	blood	64,XY	positive	Unilateral cryptorchid	American Quarter Horse	3.5	0.0141421	2	MYZO1	3.49	3.51
H373	n/a	n/a	blood	64,XY	positive	Unilateral cryptorchid	American Quarter Horse	3.8	0.0565685	2	MYZO1	3.76	3.84
H390	n/a	n/a	blood	64,XY	positive	Bilateral cryptorchid	American Quarter Horse	4.03	0.0424264	2	MYZO1	4	4.06
H441	n/a	n/a	blood	64,XY	positive	Bilateral cryptorchid	American Quarter Horse	3.85	0.0565685	2	MYZO1	3.81	3.89
H447	n/a	n/a	blood	64,XY	positive	Unilateral cryptorchid	American Quarter Horse	3.09	0.0848528	2	MYZO1	3.03	3.15
H451	n/a	n/a	blood	64,XY	positive	Bilateral cryptorchid	American Quarter Horse	3.43	0.0565685	2	MYZO1	3.39	3.47
H487	n/a	n/a	blood	64,XY	positive	Unilateral cryptorchid	American Quarter Horse	3.59	0.0565685	2	MYZO1	3.55	3.63
H513	n/a	n/a	blood	64,XY	positive	Unilateral cryptorchid	American Quarter Horse	3.57	0.113137	2	MYZO1	3.49	3.65
H528	n/a	n/a	blood	64,XY	positive	Unilateral cryptorchid	American Quarter Horse	3.6	0.0282843	2	MYZO1	3.58	3.62
H571	n/a	n/a	blood	64,XY	positive	Unilateral cryptorchid	American Quarter Horse	3.6	0.00707107	2	MYZO1	3.59	3.6
H572	n/a	n/a	blood	64,XY	positive	Unilateral cryptorchid	American Quarter Horse	3.82	0.0424264	2	MYZO1	3.79	3.85
H573	n/a	n/a	blood	64,XY	positive	Unilateral cryptorchid	American Quarter Horse	4	0.0141421	2	MYZO1	3.99	4.01
H582	n/a	n/a	blood	64,XY	positive	Unilateral cryptorchid	American Quarter Horse	3.81	0.0565685	2	MYZO1	3.77	3.85
H596	n/a	n/a	blood	64,XY	positive	Unilateral cryptorchid	American Quarter Horse	3.46	0.0989949	2	MYZO1	3.39	3.53
H614	n/a	n/a	blood	64,XY	positive	Bilateral cryptorchid	American Quarter Horse	3.24	0.0707107	2	MYZO1	3.19	3.29
H615	n/a	n/a	blood	64,XY	positive	Unilateral cryptorchid	American Quarter Horse	3.29	0.0565685	2	MYZO1	3.25	3.33
H616	n/a	n/a	blood	64,XY	positive	Unilateral cryptorchid	American Quarter Horse	3.82	0.0141421	2	MYZO1	3.81	3.83
H638	n/a	n/a	blood	64,XY	positive	Bilateral cryptorchid	American Quarter Horse	3.49	0.0565685	2	MYZO1	3.45	3.53
H640	n/a	n/a	blood	64,XY	positive	Unilateral cryptorchid	American Quarter Horse	2.88	0.0282843	2	MYZO1	2.86	2.9
H643	n/a	n/a	blood	64,XY	positive	Unilateral cryptorchid	American Quarter Horse	3.6	0.141421	2	MYZO1	3.5	3.7
H646	n/a	n/a	blood	64,XY	positive	Bilateral cryptorchid	American Quarter Horse	3.73	0.0565685	2	MYZO1	3.69	3.77
H949	n/a	n/a	blood	64,XY	negative	Female, SRY-negative sex reversal	Appaloosa	3.8	0.0424264	2	MYZO1	3.77	3.83
H089	n/a	n/a	blood	64,XY	negative	Female, SRY-negative sex reversal	Arabian	4.9	0.132916	4	MYZO1	4.76	5.07	4.84	4.93
H266	n/a	n/a	blood	64,XY	negative	Female, SRY-negative sex reversal	Arabian	3.38	0.0707107	2	MYZO1	3.33	3.43
H184	n/a	n/a	blood	64,XY	negative	Female, SRY-negative sex reversal	American American Quarter Horse	3.2	0.0141421	2	MYZO1	3.19	3.21
H909	n/a	n/a	blood	64,XY	negative	Female, SRY-negative sex reversal	American American Quarter Horse	3.73	0.0282843	2	MYZO1	3.71	3.75
H360	n/a	n/a	blood	64,XY	negative	Female, SRY-negative sex reversal	Standardbred	2.97	0.0282843	2	MYZO1	2.95	2.99
H947	n/a	n/a	blood	64,XY	negative	Female, SRY-negative sex reversal	Tennessee Walking Horse	3.45	0.113137	2	MYZO1	3.37	3.53
H199	n/a	n/a	blood	64,XY	negative	Female, SRY-negative sex reversal	Thoroughbred	3.6	0.0282843	2	MYZO1	3.58	3.62
H227	n/a	n/a	blood	64,XY	negative	Female, SRY-negative sex reversal	Thoroughbred	1.42	0.0496655	4	MYZO1	1.39	1.49	1.42	1.38
H748	n/a	n/a	blood	64,XY	negative	Female, SRY-negative sex reversal	Thoroughbred	2.88	0.0282843	2	MYZO1	2.86	2.9
H844	n/a	n/a	blood	64,XY	negative	Female, SRY-negative sex reversal	Thoroughbred	3.49	0.0707107	2	MYZO1	3.44	3.54
H921	n/a	n/a	blood	64,XY	negative	Female, SRY-negative sex reversal	Thoroughbred	3.5	0.00707107	2	MYZO1	3.49	3.5
H806	n/a	n/a	blood	64,XY	positive	Female-like, SRY-positive sex reversal	Appaloosa	3.82	0.0424264	2	MYZO1	3.79	3.85
H169	n/a	n/a	blood	64,XY	positive	Female-like, SRY-positive sex reversal	Appaloosa	4.4	0.0282843	2	MYZO1	4.38	4.42
H252	n/a	n/a	blood	64,XY	positive	Female-like, SRY-positive sex reversal	Mixed Warmblood	4.01	0.0424264	2	MYZO1	3.98	4.04
H038	n/a	n/a	blood	64,XY	positive	Female-like, SRY-positive sex reversal	American American Quarter Horse	3.88	0.0848528	2	MYZO1	3.82	3.94
H348	n/a	n/a	blood	64,XY	positive	Female-like, SRY-positive sex reversal	Standardbred	3.35	0.0565685	2	MYZO1	3.31	3.39
H369	n/a	n/a	blood	64,XY	positive	Female-like, SRY-positive sex reversal	Standardbred	4	0.0141421	2	MYZO1	3.99	4.01
H224	n/a	n/a	blood	64,XYdel	negative	Female-like, SRY-positive sex reversal	Thoroughbred	(-)	n/a	2	MYZO1	n/a	n/a
H737	n/a	n/a	blood	64,XY	positive	Intersex	American American Quarter Horse	3.63	0.0424264	2	MYZO1	3.6	3.66
H826	n/a	n/a	blood	64,XY	positive	Intersex	American American Quarter Horse	3.42	0.0424264	2	MYZO1	3.39	3.45
H145	n/a	n/a	blood	64,XY	positive	Intersex	American American Quarter Horse	3.67	0.0707107	2	MYZO1	3.62	3.72
H423	n/a	n/a	blood	64,XY	positive	Intersex	American American Quarter Horse	4.16	0.0282843	2	MYZO1	4.14	4.18
H690	n/a	n/a	blood	64,XYdel	negative	Intersex	American American Quarter Horse	(-)	n/a	2	MYZO1	n/a	n/a
H543	n/a	n/a	blood	64,XY	positive	Intersex	Standardbred	2.98	0.0707107	2	MYZO1	2.93	3.03
H545	n/a	n/a	blood	64,XY	positive	Intersex	Standardbred	2.67	0.0282843	2	MYZO1	2.65	2.69
H544	n/a	n/a	blood	64,XY	positive	Intersex	Tennessee Walking Horse	3.12	0.0141421	2	MYZO1	3.11	3.13
H141	n/a	n/a	blood	64,XYdel	negative	Intersex	Thoroughbred	(-)	n/a	2	MYZO1	n/a	n/a
H546	n/a	n/a	blood	64,XYdel	negative	Intersex	Thoroughbred	(-)	n/a	2	MYZO1	n/a	n/a
H172	n/a	n/a	blood	64, XY	positive	Subfertile; idiopathic	Arabian	3.35	0.0141421	2	MYZO1	3.34	3.36
H206	n/a	n/a	blood	64, XY	positive	Sterile; normal sperm count but 97% of sperm abnormal. Low motility, abnormal morphology	Arabian	2.58	0.127279	2	MYZO1	2.49	2.67
H255	n/a	n/a	blood	64, XY	positive	Subfertile; idiopathic	Arabian	4.01	0.0282843	2	MYZO1	3.99	4.03
H284	n/a	n/a	blood	64, XY	positive	Subfertile; idiopathic	Arabian	1.42	0.094163	4	MYZO1	1.39	1.5	1.49	1.3
H320	n/a	n/a	blood	64,XY	positive	Sterile; azoospermia	Connemera	3.2	0.0141421	2	MYZO1	3.19	3.21
H343	n/a	n/a	blood	64, XY	positive	Subfertile; low sperm count	American American Quarter Horse	3.76	0.0282843	2	MYZO1	3.74	3.78
H620	n/a	n/a	blood	64,XY	positive	Sterile; azoospermia	Appaloosa	3.52	0.0212132	2	MYZO1	3.51	3.54
H653	n/a	n/a	blood	64, XY	positive	Subfertile; abnormal sperm motility and morphology	Arabian	3.38	0.0282843	2	MYZO1	3.36	3.4
H693	n/a	n/a	blood	64, XY	positive	Subfertile; idiopathic	Arabian	3.47	0.0707107	2	MYZO1	3.42	3.52
H726	n/a	n/a	blood	64,XY	positive	Subfertile; idiopathic	Standardbred	2.85	0.0282843	2	MYZO1	2.83	2.87
H787	n/a	n/a	blood	64, XY;t(Y;13p)	positive	Sterile; azoospermia	Fresian	3.13	0.0282843	2	MYZO1	3.11	3.15
H962	n/a	n/a	blood	64,XY	positive	Sterile; azoospermia, small testes	Arabian	3.11	0.0282843	2	MYZO1	3.09	3.13
H963	n/a	n/a	blood	64,XY;t(12q;25q),der(12p)	positive	Subfertile; small testes; chromosomal abnormality	Arabian	3.1	0.0141421	2	MYZO1	3.09	3.11
H004	n/a	n/a	blood	64,XY	positive	Subfertile; segmental aplasia, partially missing epididymis	American American Quarter Horse	3.47	0.0282843	2	MYZO1	3.45	3.49
H396	n/a	n/a	blood	64, XY	positive	Fertile; donor for SCNT	American American Quarter Horse	3.2	0.0141421	2	MYZO1	3.19	3.21
H391	n/a	n/a	blood	64, XY	positive	Subfertile; low motility	American American Quarter Horse	3.35	0.0707107	2	MYZO1	3.3	3.4
H392	n/a	n/a	blood	64, XY	positive	Subfertile; low motility	American American Quarter Horse	3.01	0.0424264	2	MYZO1	2.98	3.04
H393	n/a	n/a	blood	64, XY	positive	Subfertile; low motility	American American Quarter Horse	2.98	0.0141421	2	MYZO1	2.96	2.98
H394	n/a	n/a	blood	64, XY	positive	Subfertile; low motility	American American Quarter Horse	3.1	0.00707107	2	MYZO1	3.09	3.1
H395	n/a	n/a	blood	64, XY	positive	Subfertile; low motility	American American Quarter Horse	2.85	0.0848528	2	MYZO1	2.79	2.91
