# Supplementary material for: Copy number variation of horse Y chromosome genes in normal equine populations and in horses with abnormal sex development and subfertility: relationship of copy number variations with Y haplogroups
Source: G3 (Bethesda). 2022 Oct 13;12(12):jkac278. doi: 10.1093/g3journal/jkac278 (PMC9713435; doi:10.1093/g3journal/jkac278)
Supplement: jkac278_Supplemental_Table_S2-S8 [file jkac278_supplemental_table_s2-s8.xlsx]

## Sheet: S2_Statistical analyses
Table S2: Summary data of different statistical analyses for CN variation across horse breeds, HGs, and between normal and cryptorchid horses
Analysis feature	Analysis feature details	No of breeds/ HGs	No of horses	Statistics type	Statistical test	P-value alpha	ETSTY1	ETSTY2	ETSTY5	HSFY	RBMY	SRY	TSPY	UBA1Y	Comment
CN variation across horse breeds	CN variation across horse breeds: includes all horses, except Prezewalski's horse and kulan	22	209	H	Kruskal-Wallis	0.05	0.0002	< 0.0001	< 0.0001	0.003	< 0.0001	< 0.0001	< 0.0001	0.001	P2 in Table 2
	CN variation across horse breeds: includes all horses, except Prezewalski's horse and kulan	22	209	F	one-way ANOVA	0.002	0.0003	< 0.0001	0.64	0.19	< 0.0001	< 0.0001	< 0.0001	0.59	P1 in Table 2
	CN variation across horse breeds: excludes breeds with less than 5 individuals	14	190	H	Kruskal-Wallis	0.05	<0.0001	<0.0001	< 0.0001	0.002	< 0.0001	< 0.0001	< 0.0001	0.001
	CN variation across horse breeds: excludes breeds with less than 5 individuals	14	190	F	one-way ANOVA	0.00625	<0.0001	<0.0001	0.2436	0.0183	<0.0001	<0.0001	0.0014	0.366
MSY CN vs. MSY HGs	MSY CN vs. MSY HGs: all populations	21	203	H	Kruskal-Wallis	0.05	0.0004	0.0001	0.085	0.56	<0.0001	<0.0001	0.001	0.213	P2 in Table 4
	MSY CN vs. MSY HGs: all populations	21	203	F	one-way ANOVA	0.002	<0.0001	<0.0001	0.2436	0.0183	<0.0001	<0.0001	0.0014	0.366	P1 in Table 4
	MSY CN vs. MSY HGs: exclude HG with less than 5 individuals	9	190	H	Kruskal-Wallis	0.05	0.008	0.0001	0.034	0.601	<0.0001	<0.0001	0.0004	0.693
	MSY CN vs. MSY HGs: exclude HG with less than 5 individuals	9	190	F	one-way ANOVA	0.00625	0.0003	< 0.0001	0.64	0.19	< 0.0001	< 0.0001	< 0.0001	0.59
CN in cryptorchids vs. normal American Quarter Horses	CN in cryptorchids (24) vs normal (28)	1	52	F	Student T-test	0.05	0.735	0.032	0.767	0.223	0.032	0.003	0.016	0.054
	CN in cryptorchids vs normal	1	52	H	Kruskal-Wallis	0.05	0.102	0.051	0.166	0.177	0.028	0.003	0.02	0.13
	CN in UNILATERAL-cryptorchids (18) vs normal (28)	1	46	F	Student T-test	0.05	0.97	0.04	0.982	0.243	0.06	0.007	0.029	0.065
	CN in UNILATERAL-cryptorchids (18) vs normal (28)	1	46	H	Kruskal-Wallis	0.05	0.208	0.057	0.26	0.15	0.044	0.004	0.029	0.129
	CN in BILATERAL-cryptorchids (6) vs normal (28)	1	34	F	Student T-test	0.05	0.147	0.052	0.314	0.427	0.118	0.048	0.013	0.219
	CN in BILATERAL-cryptorchids (6) vs normal (28)	1	34	H	Kruskal-Wallis	0.05	0.136	0.32	0.249	0.668	0.175	0.136	0.183	0.498
	CN in BILATERAL (6) vs UNILATERAL cryptorchids (18)	1	24	F	Student T-test	0.05	0.292	0.711	0.459	0.515	0.802	0.207	0.834	0.67
	CN in BILATERAL (6) vs UNILATERAL cryptorchids (18)	1	24	H	Kruskal-Wallis	0.05	0.641	0.351	0.894	0.368	0.92	0.424	0.571	0.689
	Testing for differences in all phenotypes: uni, bi, and normal phenotype. The difference here is that there is one more degree of freedom	1	52	H	Kruskal-Wallis	0.05	0.226	0.125	0.369	0.316	0.09	0.012	0.064	0.298

## Sheet: S3_ddPCR assay information
Table S3: Droplet digital PCR assays for the Y chromosome genes analyzed in this study; the location of the assay in the gene, and the expected number of copies is based on eMSYv3 reference assembly (Janecka et al., 2018).
Gene name	Forward Primer	Reverse Primer	Probe	Product size (bp)	Restriction enzyme	Location	Expected # of copies	Comments
ETSTY1	GACGGACGACCTTGTGTT	ACGCTCACAGATGACAGTAG	TGTCCCGGCCACCTCAGGGC	166	NSPI	Exon 1	3
ETSTY2	TTGTTGTTAGGCTACCTGGC	AAGGGCAAACCATAACCTCC	TGGGCAAGCTTCTCCATGGTTGCTGCA	106	ECORI	Exon 1	7
ETSTY5	GAGGCAGGTACTTCGTTACC	TCACTCACAAAGTCAACGCT	TGCCGTGAGCTTGAGGGCGAA	216	NSPI	Exon 1	8
HSFY	AGGCTTTCTCCACTGGTTTC	GAGGCTGTCCCGAACTTTTA	CCCCTGCTCTAAAGTGCTTCCTGTCG	169	ECORI	Exon 1	3
MYOZ1	GACTTTCCAGATGCCCAAGT	ACCAGAACCTCTCCAACAGGCCTTCT	GCTCCTCTGTTTCTCCATCC	182	ECORI/NSPI	chr 1	2	Autosomal control gene
MSTN	ACTGCGCCTGGAAACAGCTCC	TGTTTCCGTCGTCGCGTGGT	CCCAAAGCTCCTCCACTCCGGG	163	ECORI/NSPI	chr 18	2	Autosomal control gene
RBMY	GAAGCTCCACAACTTGAGGT	CTCTGACCTATGATGGAAGCA	TGTCTGCCACCATGCTCACGACCA	214	ECORI	Exon 1	2
SRY	TTCTGTGATCTATGCTGGCG	TTACCCTCCGGACTTTCTCA	AACAGGGACTCTGCCGCCACCA	225	ECORI	Exon 1	1
TSPY	CATAGTGGAGGAAGAGGATGAAA	GGCAATGGTTTAACCCTGAAA	CTCTTTCTGGGAGACCTGCCCTTT	75	NSPI	Intron 4	13
UBA1Y	TTTCTGTTGTCTGGACGGAG	CTCCACGGATGTAGTCAGAG	AGCAGAGGCCTCCTGTGTCTGAGCT	218	ECORI	Exon 7	8

## Sheet: S4_MSY Variant information
Table S4: Detailed information for the 30 MSY SNVs that determined individual HGs and HTs.
Variant ID	Position on LipY764 reference	Ancestral Allele	Derived Allele	Reference	Study first detected	Variant type	Determined HT (HG) in genotyping	Flanking sequence
fFQ	LipY764_contig226:3883	C	A	C	Felkel et al., 2019	SNV	P	TTTTACTTGACACGAAAATAAAAAGGACTCAAATTTCCAAAATTTGAAATTAGTGACATTTTAATAGACTTTACAGATATAAAAACATTATGAAACAGTA[C||A]TATGAACTTTCATTTACCAACACATTATGTAACAGATGAAATGACAAAGTCCAGACAAACTATCAAAGCATCTCAAGAAGAACAGAATTGGGGGCACAGCTCAGTGGCTTAGTGGTCAGATTCATGTGCTCCACTTCAGCAGCCAGACAT
fJI	LipY764_contig323:8668	A	T	A	Felkel et al., 2019	SNV	Pa	CTCTTGATATGTCAATTGATATTTTATATTTTTCTGAGTTTTTTTCCCCTTTTTTTAGATTTAGTTAATCTTTAAGCACTATAATATGCTCTAGAGGTGCAACAATGAATAAAATGTATTGACTACCTTTGTGGAATTCAGTCTGACGGG[A||T]GACACACATCCAAACACAGGACACTGTGATTATTATCATAGAGAAGTAAAAAGAAAATAATCATGACTTTTATCTGATTATATACTGATATTTTGGGTAAAATAAAAATAGGCTGACATTTATCAAACTTTAAATTAAATTTTAACTAGT
fU	LipY764_contig81:19955	G	A	G	Felkel et al., 2019	SNV	Pb	GGGTGACTGCTATACTTTGGTGAAGGAAAAAAAAACCAACATC[G||A]AAATGGGTAGGAGAAGCTGAGACACAATTTCACAGCAAATCCTACCCCTAGTGCGGTGACATAACCAGAAGGGTACTTACAAATCCCAACTTCTCCCTGAGAAGCAAAGGATTTGGATGCCATGTACAGCACCCTAACTTTTAACTCTTC
fAR	LipY764_contig197:1982	T	A	A	Felkel et al., 2019	SNV	Dom_All	TTAAAAAAATTGGGTGATTATCTTGTGTGTGCAAAAATCACTTTTAGGTTAGTTCTTTATGACAATGATTTTTTTTATTTTTAATTTCCTTTGGGTCACTGGCTTGAAAAAGTTTTTCTTGTTAGTATATAATTAGTAAGCAGAGTAAC[AA/TT]CTTCTCTTTTTTAGGAAGCAGAAGTAATGTATAATTGTGGTGTTTTTTTTTTAAATGTGGAAATTAAAAGTGATTCTTCTGCCATTCCTTTTAATCAAGGAGATGGGTTTTATTGGGTTCTGGGGTTTTAGAACTACCTGTTTTTTCCTT
sCO	LipY764_contig178:7326	A	C	A	Felkel et al., 2018	SNV	O	AGTGGACATCATCAGAATCCCACAGTACTTCGAAGTACCATTGTACCAAGATGTTTGGCTGATTTTCTCTCAGTTGCAGTTTTACTTGAAAGCAAGAATTGTTCCAGTTTCCTTTCCATTCCAAAACTCTTATTGTTGTGGGGTTTGATT[A||C]AAAGAGTAAACTTCTGGTTAGTTAATAAATAATTTTGAAGTGATGTTTTAGGATAAACATTTGTTTCAGGATTCCAAGAAACCCATGAGTTAATAGTATATTTTAAAAAGAATTGGTTAACTTTTGAATGTGTGTAATATTTTGGAATCT
sES	LipY764_contig259:10235	C	A	A	Felkel et al., 2018	SNV	DomWest1	ACTTTGAGGGACCCTGACAATGTGAAATTGGAATTTTTGAATCATAAATAGTACTCAAGTTATAAGGGCAGTAATTTAAATTCAAGATGGACATCTTCAGGATAATGTACCCAGGCACTAGTGTAAATACTGTTCCTTGCAAGAAAGACT[A||C]TTTTCCCATGCCACATATCTACCTTATACACCCATCAATATTTGAGGAAAGAAATCACCAATTCCTCCTAAAATATCTTGAGCTCAAGATGAAGTTTATCTTTTTTCCTCCATGAACTATTAAGATTCAGCTTCACATATCGCATTTAAT
rBA	LipY764_contig10:19042	T	C	T	Wallner et al., 2017	SNV	N	TTTAATTACTCAAAATATATGAAAATCAGCCATCTACATAAACACCGGCATCCAGGTATCAATGTAAGTAAATGCAGGGCCTAAAATTATCATTACTTTGGGAAAAAATGGACTAAGAGGAAAAAAATTCCTGGATCATAAAATCAGAGT[T||C]GAAAGAACTTTTAATCAACATAATTAATAAATCTGCGATGAGGAACTAAACACTATTACCTAAGATATGCCAATTTCAAATTTTCCTAATGTCATAAGCAGCTGTTTTACCCATAGCAAAATCTAATCCCGGAATCAATATATATAATAT
rBG	LipY764_contig4:19212	CTT	CT	CT	Wallner et al., 2017	indel	DomWest2	AATCACTTTGCAATTAATTGGCATAAATTTCAAAATGAATTCAGTTTATTTTACCATTACTACTAAATGCCTTTATTTACTTCAGCAGTTTTTCTACAGAAATCGCTTAGATTGATTATATGCTAGAATTTTCCCTTTTGGGACCAAGAA[CT-||CTT]CATCTGAGTTTAAATGGGTGATTCATGCATAATAAACTATTAAAAATATGTTTTTTTAATTTTGAGAGTAACCTTATTGCATCATAAAATATTATGGAATCTTGAAAATACACAACAGGAAATAAAAGTCATCAATACTCACAATTCAG
sAA	LipY764_contig312:5283	G	C	G	Felkel et al., 2018	SNV	M	CTACTCTCTTCTGATCTTCTTTCAAACTGTATCTTGCCCCAACCAACCCACATTGTTTTCTGAACAAGCACAAACTCAACACCACCTTGTGCCCAATATTCCAAACCTTGGCCAATCTGGAAAATGTGTGTGCCATAAGAATTAGTGCTA[G||C]GACCCCTTATGACTGCCTGAAAGGTTTGAAGATGCTACTGGAGG
rBF	LipY764_contig26:10753	C	T	T	Wallner et al., 2017	SNV	DomWest3	TAGAAAATTGAAGTTGTATATACTAAATTTTTAACCCCGAGGTATTTGGAGCTGTATTGTTCAGTAATACTGCTGATGAGTATAATTATGACTTTTCCAGTTTATATGTTCAGTAGTTTTTTTTTTCTCTGACTCTTTTGTATGATGCTT[T||C]TAAAACATTGGTAGATAATGAAATTGTTTGAAGGCATCTCCATTAAGCACTGAGTATGATGAACATATGTTTATGATTTTAATGTCACTCATCTAAATTATTTTTAAAGTTTTTTTAAAAAATTAGGAATAGAGGGGCCAGCCCAGTGGC
rAW	LipY764_contig20:37008	T	C	T	Wallner et al., 2017	SNV	I	CTCAAAAAAAAGTCTTTCAAAATAAACACTAACAGACTATTTCAGCATTTCCTCCAGAAATCATCTCCACAAAATTTCCAACTTTCAAGTAATTTTCCAGCATTAGAAAAAAAGAATCAAAATTCAACTTGAAAAATAGAGAAACAAAAG[T||C]GGCATAATATAATTTAGTTTAAACAGGAATGCTGTTTACATTCAGAATTATATAATCCAAAGCAGTAAAGGATCTAGGCAATTGTGTAATTGTCTTATAAGAAGAGTGTTTCTAAAATGGTAGAGAAGCATTCTAAGACTATATCTAGTT
sAZ	LipY764_contig158:6198	C	T	C	Felkel et al., 2018	SNV	J	TCAATACTTAGTGCATTGGTTAGAAACTATTTGAGTTTCCTGTGTGGCAGGAAAGAATTCTACTACTGAATCACCAATTTATTTCAACACTATATATGTGTAAGTATATACATACTTACATATGTAGTACAGATAGATCTCACCATTCTC[C||T]GAGGTGATCTTTCTGCAGTGGGAATCAGAGAGTTTCAGAAACCACCACTCAGGGTCAATGCCTCATCCCACCCATCTCCCCATCCCAAACTTCCCCTTCCCCAAGGGTCGCCAAAGAATCAACAGCTGAGCCTTGTCTCCCTCAGGTCTT
sQ	LipY764_contig90:21274	A	G	A	Felkel et al., 2018	SNV	Y	ATTACATATGTTAGCTATAGTCCAGAAGGTGGTTTTTAAATACTGAATTACTACACTGATATTATGTCCATATTGCTTTTTTTCCCTTTTATGTATTTTCCTCCCTTCTTCAATGTATCTTAATATCTATTTATATGTAATACCTAATCT[A||G]TATTTTGAAGTCAGCTTATCCATTGCATGAAGGACTGATATGAAGGAAAGCAAATAAAGGTAGTACTGTGGGTAAGTCCTTTGACTATATTCTGCCAGGGTCTGGGGTAAATGAAATAAATC
rAY	LipY764_contig60:5826	G	A	A	Wallner et al., 2017	SNV	DomWest4	CATCATATTTTCATTTACTCTTTAAATCAAGATTTCTTTTACTTCTTAAAGTGTTTATAATGGGCTCTATGAATTCTTATAAAGAACCAATGTTTTTTTTACAGACAGATTCTGTTGACTGCATTTTTGTTCAATTATGTCATAAATTCC[A||G]TTTATGTATGTTTCATATTCTTTGCTAGAAACATTTTATTTTATGTTCATTTTTTCATGAAGATTAGCTCTGAGTTGACATCCACTGCCA
rAX	LipY764_contig359:7646	T	C	C	Wallner et al., 2017	SNV	Crown	TTTTTCAACCATCACTTAATTTATAGAGAAAATCTGTTTAAGAAAGATAGTGTACAGGAAACAACACAACACCCAAATATTATCTCTGGCAAACAGTCTGTGATTAGTTGCCAGAATTATTGGAAAAAATATAATTGAAACCAAAATCTT[C||||T]TGTAGAACCAGAAATCCTCTATGAAGACGGAACGAAATATCACCCTTTTATGGAGCCAAAAAGGCACATTGCATTACATACATCCTTGCAGGATAAAAATAACTAGTCGTCACTTAGAAGGAATTGACAGTACGGTTTGTCAAACATAGT
fYR	LipY764_contig312:3646	T	A	A	Felkel et al., 2019	SNV	H	ACACATTAGCAAAAAACTGCTACTATTTACACAAACTCCAGATATGCCTTTGGAGTTTGTCATGTGGTTAGCACAATATGAAAATCCCATGGGTTCTTAAATTCTGTGGTATTACTTTGCTATTGGGCATATAATTGCTGCCTTATTAC[REF:A|ALT:T]GTATATTCACTGAAAATGCTATTGTTCACTGCTCAGCTCGTGCAAGAGAAAACAACATTATTTTCTTGGGAGTGATAGGGCTGAAAAGGCTACTAAATACACAGCTAATAATGGACACCTCCCCTCCCCATCCCTTTTCCACTCAATTTAT
fSQ	LipY764_contig49:30278	C	T	T	Felkel et al., 2019	SNV	Hs	ATATGGTGAGTACAGTTGAGGAGAGTTCTTCGACAATACTGAGAGGCAGGTGTAAGCTTTGCAGGGTTTTGATAGTTGTTCTTTTTAAATGTGGTTATGTTGCAGCATATTTTATGTTAATGCCATGATACTGTAGAAGGAAATGCTGT[T|C]AGCTGAGAATAATATCAGTGGAGCATCATTCATGCACAGGTGAGGAAAGATTGAACCAGGTGTCCAAGCAAAGGGAGAGACTTTAGGAAAGAACAGAAGGAAAAACACATCTGTAGATGAAATCTAGAGAAGTCACACACAATATCTGAAG
sQB	LipY764_contig9:14318	T	A	T	Felkel et al., 2018	SNV	Hc	TTGGAAAAAATAAACCTGGAGTACGTACATTTCCTGATCAAAATGGGATATAGATGTGATGTCTAGCTGCCAGTATCTAACCCTACAATGATTTAGGGCAGGAAAGGA[T||A]AGTGTCTTAGACTGCAAGAGCCTGGTAGAAAGAGTGGGGTATGGGGTGTAATGACTTGGGATTGGTTGGTTTGTACATCAAAGGCCTGGTGACAGGCAAATCCTTTGCTATCTTGAAGAACTGGCCATCTCTGGGAGAGGCAGTATATCC
rW	LipY764_contig79:13451	G	A	G	Wallner et al., 2017	SNV	A	ATCCCAGAAGTGCAACTGAATAAGCATTGACTGGTATCTGAATTTCAAGAGTGCTCTCGTCAAGGCCACGTTTTTGTATTTCAGAAGCTAATTTTTTAAAAAGAGAGAGAAGCAAAAGAAAAATCAATACCGTCGGTTAATAAATGAAAT[G||A]AAATAACAGTTCCTTCAAGGAGGATTAAATATCTATTTTCTGTGTGATTCTTTTGAAGTGGTATGTATGTTGATGGGTATACATGCATTTTCATTATTTATGTGTTAGTTAATTACTAACATATTAAACAGTATAATATAGTGCTTCAA
rX	LipY764_contig296:1984	G	T	G	Wallner et al., 2017	SNV	Ao	ACATGCAATTTTCAACCTGCACTACCTGATCAACGAAATCAAAATAAATTCCGCACATACCCATATTATTTCCTATTTTTTTTTTTTCTTTCTTGTATGACACAAGCTTCTTGTCACATTCGAGTCAGGGTCCATTAGAGTTTTATCTTT[G||T]CGTGTGGAATAAGATGACCAATGTGGTGATTTCTGTTCTGCACTTGTCAGAGTCCCCATAGTTATAAATAAAATCATCTGATGAAGGTTTAAGAGCACTGGTAGTATTTTGCATCAGCCAAGGGAGTATGAGTCTTAGAAATTGTTTTCC
sQF	LipY764_contig4:24776	G	T	G	Felkel et al., 2018	SNV	Am	TTCCCTCCTGTTTTTCTGACGACTTCCCTTCAGGGCTCCCGTGGAGAGCAACTCCGCAACCAACACAACGAGCCTAAAGAACCCGGATGTGAGTGAGCGCTGAGCCGCAGAGGCAGTAGGGAATGAGGAAGTTGTAGAAAGTGGAGGAGG[G||T]GTTAGCGGCGCAACTCGGCGGGAAAAGAGAGTCTGAAGAAAATTGAAGGACCAAAATGTGTTCTCTACTTCCTTTTTATTATACACTTTGTCTAGTGCTTTAATGTAATTGAGATAAAGGAAAGCGGGTTTTTAGTATCAAATAGGCACT
rAF	LipY764_contig112:2021	G	A	G	Wallner et al., 2017	SNV	Ad	TATATAACATATAATAAATTAATATAAATGAATCAAAAATTAAAATAAATATAAAGTACACATATAAGTGTAGAGAGATTGATAGATAGTTTGACATGCATTTTCTGGAAGAACCTGTCATATGTGATAAGTAGATTTTCA[G||A]GTGGGTCCATGGTATCTATATTTTTTTTCACAATATCTATCTTTAATAGTCCACACAAACTACAATTTCACTTTCAAGTGAAGTGGAAGAAGTATTAATGTTTCTGTGGTAACAATCATATTATAGTACTGACTGAAATATAATTAATTG
rA	LipY764_contig54:27348	T	A	T	Wallner et al., 2017	SNV	T	ATACTTGAGAGCACATGTTGCAAAGCCAAGATGCAGGGCCTAAGTTGTTCGCAGAGAGCAAGATTACCTCCTGGGACAACTAGAGCAGGACCCAGAGGTGCTGCCTTTGCAACAGAGCTAGGCTTCCATGAATGACTCTCGAGTTCTACA[T||A]TCACAGTTTGAGATTACTGTTTAGAAAGCACACTTCTGTTGGTTGCAGGCGTGAATAACAGTGATTGTATAAAGTGTAGAATCACTTATTAGAAATCAGAGACAATCTATCTGTTGTTCAGCCGGGTGGACACTGGACACCACCAGTCAG
fVZ	LipY764_contig169:2523	G	C	G	Felkel et al., 2019	SNV	T2	TCTCCAATGAAAAGGTGAAGGCCATTTTGCCCAGTCTCCATCTCCTATTCTGTGGAGTTGGTCTGAAAATATCCTGAAGCTTGGAAGTCATTTCCTGGATCCTTCCATTCTTTATACTTGGGAACTAGTCAACAGGCTAGTTGGGACAG[REF:G|ALT:C]TGATTATCTGGACAACTCTGCTATCTGAGCAATGTGAATTCTCAGATAAGTCCTTTCTCAAGAGCTCCTAGCCATCCAATTCAAATTCATCCCAATTGGGTATCTACTTTAGTGAGAGATTTCTAATGATAGCAAGTCCTTCCCGCTAAAC
rT	LipY764_contig111:2628	C	T	C	Wallner et al., 2017	SNV	Tu	CTCTAAAGAGGTGAGATATATTCCCAATCACATGGCTTTGGATTTGCCCTGTGACTTCCTCAGTTTC[C||T]CCCTTGTGCCTCTGCCATTGCTGTGGTGAGAATATTTCCTGAATAGTCTTTTCATCCCAACAGGATGAGAGACACAAGGAATAACTCTACTTTCCAGCCAAGGTCCAGCCATTGTAGGAGTGAAGCCAACAGAGATTGGCAACTCCAACC
sPZ	LipY764_contig4:39228	A	T	A	Felkel et al., 2018	SNV	Ta	CAGACCAATCTTACGGATTTCCAGTCCCAAACGAAGAGGCTCAAGACCCTCAGGGGATCCCAGTACCACCTAAGGAGACAACCTAAGCACAGACACCAGACTCAGGTCAGGTATCTCCAAACAATATATTAGTGGGCCTACACTAAGCAC[A||T]CGAGGACTCTGACAAACCTCAGAGGACCCACTCACCTCAGGGGATCCAGTCAACATGCCAGATGGCCCCATATGAAACTCAGGGAGTCATAGCATGAAATAAAGGGCCCAAGTGCCCCCACAGCAGATTCTAGAACTGCCTGATGGACTA
rB	LipY764_contig233:6238	C	G	C	Wallner et al., 2017	SNV	Tb	AACCATGATGGTAAAAAATTTTAGTAATATTACGTTTGAAGTTATGAGCAGTTTTGTGTTGACATAAACCCTAATATGGAGATACCCAGAACAATAAATCATCTAGCATTTAATTCTTAAGAAAAACAATATATTAAACAAATGGTAATT[C||G]TTATAAAAGTTTCTTCTGTATATGTACTTTGTGATAGTGATGTCCTACACAGTAAAAATGATACATCCTATAAGATTTCTTTCAGATCTCATTCAATTGTTATTGATGTAAAAAGTGCTTGTTTAGCAAAAGATAAAGGTTAAATATTTA
fWU	LipY764_contig198:17295	T	A	T	Felkel et al., 2019	SNV	Tb-o	TGGCACTGACTTTCAGTATGCAGTACTGCCATAAACCTTCAGTTAGTACAAAATGCACTATCTGGGAAATGCAATAAAGCAAAGTGCAATAAAATGATGTATGCCTGTATCTGATAAGGGGTTAATATCTAAAACATAAAAAGAACTCA[T/A]ACAACTTAATAGGAAAACCCAAAATCTGATAAAAAATGGGTGGAAGACCTGAAGAGACATTTTCCCAAAGAAGAATGGCCATATAGATGAATGGTTCATACAGATAACCAGCAAGGACATGAAAAGGTGATCAACATTATTAGTCATCAAG
fAAC	LipY764_contig468:3932	A	T	A	Felkel et al., 2019	SNV	Tb-1	AAGGCGTTCATATGCCAACAGACGATATCCACACAACATAAAGAAATCTGAAAGACCCATACTGTCACACATTGGTGGGTGGAGAGGTTGGAGCACCCCTTGGAGGAGGTGGAATGGGGTCAAAGAAAACTTTGCTCCCTCTCCAAAAG[A/T]TTGCAATCCGAGACTGCACGCAGTCTCCAAGGGGAAAAGAAAGGAGAGGGGATTCATTCATGGGAACATCAGAGATCCCTGAGGTCCTTCACAGCCAGGGGGAAACTGTCTACCAAGGTCAAAGCTAACCCAGGGGTGAACTCATCAAACC
rC	LipY764_contig213:4369	T	C	T	Wallner et al., 2017	SNV	Tb-d	TCAATTTTGGGAAGCTGGCAGCAGGTTCATTCAACATTTATTGAAGTGGTTGATTACTTTCTTCTTCGTGAATAAAATACCTTGAGCTAATTTGAAGTGTCAAAGTTGTATCTCTCAGCACCATGGCAGTTGAAGAGATATGGATAATGC[T||C]AGGGAAGGGATTACAGGGCTTGACTCATGCATGTTTTGACAGATCTTTTTACTTTTTCTTTTCCAGTATCTGTTTAGGCAAAATAAAAAGAAAA

## Sheet: S5_ Haplotype information
Table S5: MSY HGs, HTs and corresponding SNV genotypes of 216 normal male horses and equids.
Horse ID	Breed	Haplogroup Allocation	Haplotype	HT-determining variant	fFQ	fJI	fU	fAR	sCO	sES	rBA	rBG	sAA	rBF	rAW	sAZ	sQ	rAY	rAX	fYR	fSQ	sQB	rW	rX	sQF	rAF	rA	fVZ	rT	sPZ	rB	fWU	fAAC	rC
23346	Dales Pony	Crown	Ad	rAF[A]	C	A	G	A	A	A	T	CT	G	T	T	C	A	A	C	T	C	T	A	G	G	A	T	G	C	A	C	T	A	T
23347	Dales Pony	Crown	Ad	rAF[A]	C	A	G	A	A	A	T	CT	G	T	T	C	A	A	C	T	C	T	A	G	G	A	T	G	C	A	C	T	A	T
23348	Dales Pony	Crown	Ad	rAF[A]	C	A	G	A	A	A	T	CT	G	T	T	C	A	A	C	T	C	T	A	G	G	A	T	G	C	A	C	T	A	T
24109	Dales Pony	Crown	Ad	rAF[A]	C	A	G	A	A	A	T	CT	G	T	T	C	A	A	C	T	C	T	A	G	G	A	T	G	C	A	C	T	A	T
BP280	Estonian Native Horse	Crown	Ad	rAF[A]	C	A	G	A	A	A	T	CT	G	T	T	C	A	A	C	T	C	T	A	G	G	A	T	G	C	A	C	T	A	T
BP282	Estonian Native Horse	Crown	Ad	rAF[A]	C	A	G	A	A	A	T	CT	G	T	T	C	A	A	C	T	C	T	A	G	G	A	T	G	C	A	C	T	A	T
BP388	Estonian Native Horse	Crown	Ad	rAF[A]	C	A	G	A	A	A	T	CT	G	T	T	C	A	A	C	T	C	T	A	G	G	A	T	G	C	A	C	T	A	T
BP389	Estonian Native Horse	Crown	Ad	rAF[A]	C	A	G	A	A	A	T	CT	G	T	T	C	A	A	C	T	C	T	A	G	G	A	T	G	C	A	C	T	A	T
BP314	Estonian Native Horse	Crown	Ad	rAF[A]	C	A	G	A	A	A	T	CT	G	T	T	C	A	A	C	T	C	T	A	G	G	A	T	G	C	A	C	T	A	T
BP315	Estonian Native Horse	Crown	Ad	rAF[A]	C	A	G	A	A	A	T	CT	G	T	T	C	A	A	C	T	C	T	A	G	G	A	T	G	C	A	C	T	A	T
H787	Freisian	Crown	Ad	rAF[A]	C	A	G	A	A	A	T	CT	G	T	T	C	A	A	C	T	C	T	A	G	G	A	T	G	C	A	C	T	A	T
TR007	Haflinger	Crown	Ad	rAF[A]	C	A	G	A	A	A	T	CT	G	T	T	C	A	A	C	T	C	T	A	G	G	A	T	G	C	A	C	T	A	T
TR008	Haflinger	Crown	Ad	rAF[A]	C	A	G	A	A	A	T	CT	G	T	T	C	A	A	C	T	C	T	A	G	G	A	T	G	C	A	C	T	A	T
TR009	Noriker	Crown	Ad	rAF[A]	C	A	G	A	A	A	T	CT	G	T	T	C	A	A	C	T	C	T	A	G	G	A	T	G	C	A	C	T	A	T
H061	American Quarter Horse	Crown	Ad	rAF[A]	C	A	G	A	A	A	T	CT	G	T	T	C	A	A	C	T	C	T	A	G	G	A	T	G	C	A	C	T	A	T
H294	American Quarter Horse	Crown	Ad	rAF[A]	C	A	G	A	A	A	T	CT	G	T	T	C	A	A	C	T	C	T	A	G	G	A	T	G	C	A	C	T	A	T
70858	Suffolk Punch	Crown	Ad	rAF[A]	C	A	G	A	A	A	T	CT	G	T	T	C	A	A	C	T	C	T	A	G	G	A	T	G	C	A	C	T	A	T
70980	Suffolk Punch	Crown	Ad	rAF[A]	C	A	G	A	A	A	T	CT	G	T	T	C	A	A	C	T	C	T	A	G	G	A	T	G	C	A	C	T	A	T
70981	Suffolk Punch	Crown	Ad	rAF[A]	C	A	G	A	A	A	T	CT	G	T	T	C	A	A	C	T	C	T	A	G	G	A	T	G	C	A	C	T	A	T
73901	Suffolk Punch	Crown	Ad	rAF[A]	C	A	G	A	A	A	T	CT	G	T	T	C	A	A	C	T	C	T	A	G	G	A	T	G	C	A	C	T	A	T
74413	Suffolk Punch	Crown	Ad	rAF[A]	C	A	G	A	A	A	T	CT	G	T	T	C	A	A	C	T	C	T	A	G	G	A	T	G	C	A	C	T	A	T
74836	Suffolk Punch	Crown	Ad	rAF[A]	C	A	G	A	A	A	T	CT	G	T	T	C	A	A	C	T	C	T	A	G	G	A	T	G	C	A	C	T	A	T
74837	Suffolk Punch	Crown	Ad	rAF[A]	C	A	G	A	A	A	T	CT	G	T	T	C	A	A	C	T	C	T	A	G	G	A	T	G	C	A	C	T	A	T
75052	Suffolk Punch	Crown	Ad	rAF[A]	C	A	G	A	A	A	T	CT	G	T	T	C	A	A	C	T	C	T	A	G	G	A	T	G	C	A	C	T	A	T
H334	Caspian	Crown	Am	sQF[T]	C	A	G	A	A	A	T	CT	G	T	T	C	A	A	C	T	C	T	A	G	T	G	T	G	C	A	C	T	A	T
22443	Arabian	Crown	Ao	rX[T]	C	A	G	A	A	A	T	CT	G	T	T	C	A	A	C	T	C	T	A	T	G	G	T	G	C	A	C	T	A	T
H172	Arabian	Crown	Ao	rX[T]	C	A	G	A	A	A	T	CT	G	T	T	C	A	A	C	T	C	T	A	T	G	G	T	G	C	A	C	T	A	T
H206	Arabian	Crown	Ao	rX[T]	C	A	G	A	A	A	T	CT	G	T	T	C	A	A	C	T	C	T	A	T	G	G	T	G	C	A	C	T	A	T
H255	Arabian	Crown	Ao	rX[T]	C	A	G	A	A	A	T	CT	G	T	T	C	A	A	C	T	C	T	A	T	G	G	T	G	C	A	C	T	A	T
H284	Arabian	Crown	Ao	rX[T]	C	A	G	A	A	A	T	CT	G	T	T	C	A	A	C	T	C	T	A	T	G	G	T	G	C	A	C	T	A	T
H634	Arabian	Crown	Ao	rX[T]	C	A	G	A	A	A	T	CT	G	T	T	C	A	A	C	T	C	T	A	T	G	G	T	G	C	A	C	T	A	T
H653	Arabian	Crown	Ao	rX[T]	C	A	G	A	A	A	T	CT	G	T	T	C	A	A	C	T	C	T	A	T	G	G	T	G	C	A	C	T	A	T
H674	Arabian	Crown	Ao	rX[T]	C	A	G	A	A	A	T	CT	G	T	T	C	A	A	C	T	C	T	A	T	G	G	T	G	C	A	C	T	A	T
H693	Arabian	Crown	Ao	rX[T]	C	A	G	A	A	A	T	CT	G	T	T	C	A	A	C	T	C	T	A	T	G	G	T	G	C	A	C	T	A	T
H728	Arabian	Crown	Ao	rX[T]	C	A	G	A	A	A	T	CT	G	T	T	C	A	A	C	T	C	T	A	T	G	G	T	G	C	A	C	T	A	T
22456	Arabian	Crown	Ao	rX[T]	C	A	G	A	A	A	T	CT	G	T	T	C	A	A	C	T	C	T	A	T	G	G	T	G	C	A	C	T	A	T
H469	Arabian	Crown	Ao	rX[T]	C	A	G	A	A	A	T	CT	G	T	T	C	A	A	C	T	C	T	A	T	G	G	T	G	C	A	C	T	A	T
TR001	Lipizzan	Crown	Ao	rX[T]	C	A	G	A	A	A	T	CT	G	T	T	C	A	A	C	T	C	T	A	T	G	G	T	G	C	A	C	T	A	T
TR002	Lipizzan	Crown	Ao	rX[T]	C	A	G	A	A	A	T	CT	G	T	T	C	A	A	C	T	C	T	A	T	G	G	T	G	C	A	C	T	A	T
TR003	Lipizzan	Crown	Ao	rX[T]	C	A	G	A	A	A	T	CT	G	T	T	C	A	A	C	T	C	T	A	T	G	G	T	G	C	A	C	T	A	T
TR004	Noriker	Crown	Ao	rX[T]	C	A	G	A	A	A	T	CT	G	T	T	C	A	A	C	T	C	T	A	T	G	G	T	G	C	A	C	T	A	T
TR005	Noriker	Crown	Ao	rX[T]	C	A	G	A	A	A	T	CT	G	T	T	C	A	A	C	T	C	T	A	T	G	G	T	G	C	A	C	T	A	T
TR006	Noriker	Crown	Ao	rX[T]	C	A	G	A	A	A	T	CT	G	T	T	C	A	A	C	T	C	T	A	T	G	G	T	G	C	A	C	T	A	T
BP306	Mongolian Horse	Non Crown	DomWest1	sES[A], rBG[CTT], rBA[T]	C	A	G	A	A	A	T	CTT	G	T	T	C	A	G	T	T	C	T	G	G	G	G	T	G	C	A	C	T	A	T
BP287	Mongolian Horse	Non Crown	DomWest3	rBF[T], rAY[G], sQ[A], rAW[T], sAZ[C]	C	A	G	A	A	A	T	CT	G	T	T	C	A	G	T	T	C	T	G	G	G	G	T	G	C	A	C	T	A	T
BP298	Mongolian Horse	Non Crown	DomWest3	rBF[T], rAY[G], sQ[A], rAW[T], sAZ[C]	C	A	G	A	A	A	T	CT	G	T	T	C	A	G	T	T	C	T	G	G	G	G	T	G	C	A	C	T	A	T
BP304	Mongolian Horse	Non Crown	DomWest3	rBF[T], rAY[G], sQ[A], rAW[T], sAZ[C]	C	A	G	A	A	A	T	CT	G	T	T	C	A	G	T	T	C	T	G	G	G	G	T	G	C	A	C	T	A	T
BP309	Mongolian Horse	Non Crown	DomWest3	rBF[T], rAY[G], sQ[A], rAW[T], sAZ[C]	C	A	G	A	A	A	T	CT	G	T	T	C	A	G	T	T	C	T	G	G	G	G	T	G	C	A	C	T	A	T
BP310	Mongolian Horse	Non Crown	DomWest3	rBF[T], rAY[G], sQ[A], rAW[T], sAZ[C]	C	A	G	A	A	A	T	CT	G	T	T	C	A	G	T	T	C	T	G	G	G	G	T	G	C	A	C	T	A	T
BP383	Estonian Native Horse	Non Crown	DomWest4	rAY[A], rAX[T]	C	A	G	A	A	A	T	CT	G	T	T	C	A	A	T	T	C	T	G	G	G	G	T	G	C	A	C	T	A	T
BP364	Estonian Native Horse	Non Crown	DomWest4	rAY[A], rAX[T]	C	A	G	A	A	A	T	CT	G	T	T	C	A	A	T	T	C	T	G	G	G	G	T	G	C	A	C	T	A	T
BP378	Estonian Native Horse	Non Crown	DomWest4	rAY[A], rAX[T]	C	A	G	A	A	A	T	CT	G	T	T	C	A	A	T	T	C	T	G	G	G	G	T	G	C	A	C	T	A	T
BP384	Estonian Native Horse	Non Crown	DomWest4	rAY[A], rAX[T]	C	A	G	A	A	A	T	CT	G	T	T	C	A	A	T	T	C	T	G	G	G	G	T	G	C	A	C	T	A	T
BP385	Estonian Native Horse	Non Crown	DomWest4	rAY[A], rAX[T]	C	A	G	A	A	A	T	CT	G	T	T	C	A	A	T	T	C	T	G	G	G	G	T	G	C	A	C	T	A	T
BP386	Estonian Native Horse	Non Crown	DomWest4	rAY[A], rAX[T]	C	A	G	A	A	A	T	CT	G	T	T	C	A	A	T	T	C	T	G	G	G	G	T	G	C	A	C	T	A	T
BP387	Estonian Native Horse	Non Crown	DomWest4	rAY[A], rAX[T]	C	A	G	A	A	A	T	CT	G	T	T	C	A	A	T	T	C	T	G	G	G	G	T	G	C	A	C	T	A	T
BP394	Estonian Native Horse	Non Crown	DomWest4	rAY[A], rAX[T]	C	A	G	A	A	A	T	CT	G	T	T	C	A	A	T	T	C	T	G	G	G	G	T	G	C	A	C	T	A	T
BP398	Estonian Native Horse	Non Crown	DomWest4	rAY[A], rAX[T]	C	A	G	A	A	A	T	CT	G	T	T	C	A	A	T	T	C	T	G	G	G	G	T	G	C	A	C	T	A	T
BP399	Estonian Native Horse	Non Crown	DomWest4	rAY[A], rAX[T]	C	A	G	A	A	A	T	CT	G	T	T	C	A	A	T	T	C	T	G	G	G	G	T	G	C	A	C	T	A	T
BP400	Estonian Native Horse	Non Crown	DomWest4	rAY[A], rAX[T]	C	A	G	A	A	A	T	CT	G	T	T	C	A	A	T	T	C	T	G	G	G	G	T	G	C	A	C	T	A	T
121576	Zemaitukai	Non Crown	DomWest4	rAY[A], rAX[T]	C	A	G	A	A	A	T	CT	G	T	T	C	A	A	T	T	C	T	G	G	G	G	T	G	C	A	C	T	A	T
121579	Zemaitukai	Non Crown	DomWest4	rAY[A], rAX[T]	C	A	G	A	A	A	T	CT	G	T	T	C	A	A	T	T	C	T	G	G	G	G	T	G	C	A	C	T	A	T
121581	Zemaitukai	Non Crown	DomWest4	rAY[A], rAX[T]	C	A	G	A	A	A	T	CT	G	T	T	C	A	A	T	T	C	T	G	G	G	G	T	G	C	A	C	T	A	T
121587	Zemaitukai	Non Crown	DomWest4	rAY[A], rAX[T]	C	A	G	A	A	A	T	CT	G	T	T	C	A	A	T	T	C	T	G	G	G	G	T	G	C	A	C	T	A	T
121589	Zemaitukai	Non Crown	DomWest4	rAY[A], rAX[T]	C	A	G	A	A	A	T	CT	G	T	T	C	A	A	T	T	C	T	G	G	G	G	T	G	C	A	C	T	A	T
TR013	Lipizzan	Crown	Hs	fSQ[T]	C	A	G	A	A	A	T	CT	G	T	T	C	A	A	C	A	T	T	G	G	G	G	T	G	C	A	C	T	A	T
TR014	Lipizzan	Crown	Hs	fSQ[T]	C	A	G	A	A	A	T	CT	G	T	T	C	A	A	C	A	T	T	G	G	G	G	T	G	C	A	C	T	A	T
TR015	Lipizzan	Crown	Hs	fSQ[T]	C	A	G	A	A	A	T	CT	G	T	T	C	A	A	C	A	T	T	G	G	G	G	T	G	C	A	C	T	A	T
102328	Lipizzan	Crown	Hs	fSQ[T]	C	A	G	A	A	A	T	CT	G	T	T	C	A	A	C	A	T	T	G	G	G	G	T	G	C	A	C	T	A	T
TR025	Icelandic Horse	Non Crown	I	rAW[C]	C	A	G	A	A	A	T	CT	G	T	C	C	A	G	T	T	C	T	G	G	G	G	T	G	C	A	C	T	A	T
TR026	Icelandic Horse	Non Crown	I	rAW[C]	C	A	G	A	A	A	T	CT	G	T	C	C	A	G	T	T	C	T	G	G	G	G	T	G	C	A	C	T	A	T
TR027	Icelandic Horse	Non Crown	I	rAW[C]	C	A	G	A	A	A	T	CT	G	T	C	C	A	G	T	T	C	T	G	G	G	G	T	G	C	A	C	T	A	T
BP373	Icelandic Horse	Non Crown	I	rAW[C]	C	A	G	A	A	A	T	CT	G	T	C	C	A	G	T	T	C	T	G	G	G	G	T	G	C	A	C	T	A	T
BP376	Icelandic Horse	Non Crown	I	rAW[C]	C	A	G	A	A	A	T	CT	G	T	C	C	A	G	T	T	C	T	G	G	G	G	T	G	C	A	C	T	A	T
BP377	Icelandic Horse	Non Crown	I	rAW[C]	C	A	G	A	A	A	T	CT	G	T	C	C	A	G	T	T	C	T	G	G	G	G	T	G	C	A	C	T	A	T
TR019	Mongolian Horse	Non Crown	M	sAA[C]	C	A	G	A	A	A	T	CT	C	C	T	C	A	G	T	T	C	T	G	G	G	G	T	G	C	A	C	T	A	T
TR016	Shetland Pony	Non Crown	N	rBA[C]	C	A	G	A	A	A	C	CTT	G	C	T	C	A	G	T	T	C	T	G	G	G	G	T	G	C	A	C	T	A	T
TR017	Shetland Pony	Non Crown	N	rBA[C]	C	A	G	A	A	A	C	CTT	G	C	T	C	A	G	T	T	C	T	G	G	G	G	T	G	C	A	C	T	A	T
TR018	Shetland Pony	Non Crown	N	rBA[C]	C	A	G	A	A	A	C	CTT	G	C	T	C	A	G	T	T	C	T	G	G	G	G	T	G	C	A	C	T	A	T
25802	Shetland Pony	Non Crown	N	rBA[C]	C	A	G	A	A	A	C	CTT	G	C	T	C	A	G	T	T	C	T	G	G	G	G	T	G	C	A	C	T	A	T
45379	Shetland Pony	Non Crown	N	rBA[C]	C	A	G	A	A	A	C	CTT	G	C	T	C	A	G	T	T	C	T	G	G	G	G	T	G	C	A	C	T	A	T
BP360	Mongolian Horse	Non Crown	O	sCO[C]	C	A	G	A	C	C	T	CTT	G	C	T	C	A	G	T	T	C	T	G	G	G	G	T	G	C	A	C	T	A	T
TR020	Mongolian Horse	Non Crown	O	sCO[C]	C	A	G	A	C	C	T	CTT	G	C	T	C	A	G	T	T	C	T	G	G	G	G	T	G	C	A	C	T	A	T
TR021	Mongolian Horse	Non Crown	O	sCO[C]	C	A	G	A	C	C	T	CTT	G	C	T	C	A	G	T	T	C	T	G	G	G	G	T	G	C	A	C	T	A	T
TR028	Yakutian	Non Crown	O	sCO[C]	C	A	G	A	C	C	T	CTT	G	C	T	C	A	G	T	T	C	T	G	G	G	G	T	G	C	A	C	T	A	T
KULAN1	Kulan (Equus hemionus kulan)	Outgroup	Outgroup	fAR[A], sCO[C]	C	A	G	T	A	A	T	CTT	G	C	T	C	A	G	T	T	C	T	G	G	G	G	T	G	C	A	C	T	A	T
KULAN2	Kulan (Equus hemionus kulan)	Outgroup	Outgroup	fAR[A], sCO[C]	C	A	G	T	A	A	T	CTT	G	C	T	C	A	G	T	T	C	T	G	G	G	G	T	G	C	A	C	T	A	T
TR022	Przewalski's Horse	Non Crown	Pa	fJI[T]	A	T	G	T	A	C	T	CTT	G	C	T	C	A	G	T	T	C	T	G	G	G	G	T	G	C	A	C	T	A	T
15758	Heck horse	Non Crown	Pa	fJI[T]	A	T	G	T	A	C	T	CTT	G	C	T	C	A	G	T	T	C	T	G	G	G	G	T	G	C	A	C	T	A	T
21150	Heck horse	Non Crown	Pa	fJI[T]	A	T	G	T	A	C	T	CTT	G	C	T	C	A	G	T	T	C	T	G	G	G	G	T	G	C	A	C	T	A	T
14855	Przewalski's Horse	Non Crown	Pb	fU[A]	A	A	A	T	A	C	T	CTT	G	C	T	C	A	G	T	T	C	T	G	G	G	G	T	G	C	A	C	T	A	T
NO3	Przewalski's Horse	Non Crown	Pb	fU[A]	A	A	A	T	A	C	T	CTT	G	C	T	C	A	G	T	T	C	T	G	G	G	G	T	G	C	A	C	T	A	T
TR023	Przewalski's Horse	Non Crown	Pb	fU[A]	A	A	A	T	A	C	T	CTT	G	C	T	C	A	G	T	T	C	T	G	G	G	G	T	G	C	A	C	T	A	T
TR024	Przewalski's Horse	Non Crown	Pb	fU[A]	A	A	A	T	A	C	T	CTT	G	C	T	C	A	G	T	T	C	T	G	G	G	G	T	G	C	A	C	T	A	T
121580	Zemaitukai	Crown	Ta	sPZ[T]	C	A	G	A	A	A	T	CT	G	T	T	C	A	A	C	T	C	T	G	G	G	G	A	C	C	T	G	T	A	T
76621	Caspian	Crown	Tb	rB[G], fAAC[A], fWU[T]	C	A	G	A	A	A	T	CT	G	T	T	C	A	A	C	T	C	T	G	G	G	G	A	C	C	A	G	T	A	T
76640	Caspian	Crown	Tb-1	fAAC[T], rC[T]	C	A	G	A	A	A	T	CT	G	T	T	C	A	A	C	T	C	T	G	G	G	G	A	C	C	A	G	T	T	T
H016	Caspian	Crown	Tb-d	rC[C]	C	A	G	A	A	A	T	CT	G	T	T	C	A	A	C	T	C	T	G	G	G	G	A	C	C	A	G	T	T	C
H017	Caspian	Crown	Tb-d	rC[C]	C	A	G	A	A	A	T	CT	G	T	T	C	A	A	C	T	C	T	G	G	G	G	A	C	C	A	G	T	T	C
H335	Caspian	Crown	Tb-d	rC[C]	C	A	G	A	A	A	T	CT	G	T	T	C	A	A	C	T	C	T	G	G	G	G	A	C	C	A	G	T	T	C
BP390	Estonian Native Horse	Crown	Tb-d	rC[C]	C	A	G	A	A	A	T	CT	G	T	T	C	A	A	C	T	C	T	G	G	G	G	A	C	C	A	G	T	T	C
H049	Paint	Crown	Tb-d	rC[C]	C	A	G	A	A	A	T	CT	G	T	T	C	A	A	C	T	C	T	G	G	G	G	A	C	C	A	G	T	T	C
H023	American Quarter Horse	Crown	Tb-d	rC[C]	C	A	G	A	A	A	T	CT	G	T	T	C	A	A	C	T	C	T	G	G	G	G	A	C	C	A	G	T	T	C
H042	American Quarter Horse	Crown	Tb-d	rC[C]	C	A	G	A	A	A	T	CT	G	T	T	C	A	A	C	T	C	T	G	G	G	G	A	C	C	A	G	T	T	C
H043	American Quarter Horse	Crown	Tb-d	rC[C]	C	A	G	A	A	A	T	CT	G	T	T	C	A	A	C	T	C	T	G	G	G	G	A	C	C	A	G	T	T	C
H044	American Quarter Horse	Crown	Tb-d	rC[C]	C	A	G	A	A	A	T	CT	G	T	T	C	A	A	C	T	C	T	G	G	G	G	A	C	C	A	G	T	T	C
H045	American Quarter Horse	Crown	Tb-d	rC[C]	C	A	G	A	A	A	T	CT	G	T	T	C	A	A	C	T	C	T	G	G	G	G	A	C	C	A	G	T	T	C
H046	American Quarter Horse	Crown	Tb-d	rC[C]	C	A	G	A	A	A	T	CT	G	T	T	C	A	A	C	T	C	T	G	G	G	G	A	C	C	A	G	T	T	C
H047	American Quarter Horse	Crown	Tb-d	rC[C]	C	A	G	A	A	A	T	CT	G	T	T	C	A	A	C	T	C	T	G	G	G	G	A	C	C	A	G	T	T	C
H048	American Quarter Horse	Crown	Tb-d	rC[C]	C	A	G	A	A	A	T	CT	G	T	T	C	A	A	C	T	C	T	G	G	G	G	A	C	C	A	G	T	T	C
H070	American Quarter Horse	Crown	Tb-d	rC[C]	C	A	G	A	A	A	T	CT	G	T	T	C	A	A	C	T	C	T	G	G	G	G	A	C	C	A	G	T	T	C
H292	American Quarter Horse	Crown	Tb-d	rC[C]	C	A	G	A	A	A	T	CT	G	T	T	C	A	A	C	T	C	T	G	G	G	G	A	C	C	A	G	T	T	C
H293	American Quarter Horse	Crown	Tb-d	rC[C]	C	A	G	A	A	A	T	CT	G	T	T	C	A	A	C	T	C	T	G	G	G	G	A	C	C	A	G	T	T	C
H295	American Quarter Horse	Crown	Tb-d	rC[C]	C	A	G	A	A	A	T	CT	G	T	T	C	A	A	C	T	C	T	G	G	G	G	A	C	C	A	G	T	T	C
H296	American Quarter Horse	Crown	Tb-d	rC[C]	C	A	G	A	A	A	T	CT	G	T	T	C	A	A	C	T	C	T	G	G	G	G	A	C	C	A	G	T	T	C
H297	American Quarter Horse	Crown	Tb-d	rC[C]	C	A	G	A	A	A	T	CT	G	T	T	C	A	A	C	T	C	T	G	G	G	G	A	C	C	A	G	T	T	C
H337	American Quarter Horse	Crown	Tb-d	rC[C]	C	A	G	A	A	A	T	CT	G	T	T	C	A	A	C	T	C	T	G	G	G	G	A	C	C	A	G	T	T	C
H343	American Quarter Horse	Crown	Tb-d	rC[C]	C	A	G	A	A	A	T	CT	G	T	T	C	A	A	C	T	C	T	G	G	G	G	A	C	C	A	G	T	T	C
H346	American Quarter Horse	Crown	Tb-d	rC[C]	C	A	G	A	A	A	T	CT	G	T	T	C	A	A	C	T	C	T	G	G	G	G	A	C	C	A	G	T	T	C
H400	American Quarter Horse	Crown	Tb-d	rC[C]	C	A	G	A	A	A	T	CT	G	T	T	C	A	A	C	T	C	T	G	G	G	G	A	C	C	A	G	T	T	C
H401	American Quarter Horse	Crown	Tb-d	rC[C]	C	A	G	A	A	A	T	CT	G	T	T	C	A	A	C	T	C	T	G	G	G	G	A	C	C	A	G	T	T	C
H410	American Quarter Horse	Crown	Tb-d	rC[C]	C	A	G	A	A	A	T	CT	G	T	T	C	A	A	C	T	C	T	G	G	G	G	A	C	C	A	G	T	T	C
H446	American Quarter Horse	Crown	Tb-d	rC[C]	C	A	G	A	A	A	T	CT	G	T	T	C	A	A	C	T	C	T	G	G	G	G	A	C	C	A	G	T	T	C
H593	American Quarter Horse	Crown	Tb-d	rC[C]	C	A	G	A	A	A	T	CT	G	T	T	C	A	A	C	T	C	T	G	G	G	G	A	C	C	A	G	T	T	C
H907	American Quarter Horse	Crown	Tb-d	rC[C]	C	A	G	A	A	A	T	CT	G	T	T	C	A	A	C	T	C	T	G	G	G	G	A	C	C	A	G	T	T	C
H050	Quarter-Morgan Horse mix	Crown	Tb-d	rC[C]	C	A	G	A	A	A	T	CT	G	T	T	C	A	A	C	T	C	T	G	G	G	G	A	C	C	A	G	T	T	C
67394	Standardbred	Crown	Tb-d	rC[C]	C	A	G	A	A	A	T	CT	G	T	T	C	A	A	C	T	C	T	G	G	G	G	A	C	C	A	G	T	T	C
67395	Standardbred	Crown	Tb-d	rC[C]	C	A	G	A	A	A	T	CT	G	T	T	C	A	A	C	T	C	T	G	G	G	G	A	C	C	A	G	T	T	C
67396	Standardbred	Crown	Tb-d	rC[C]	C	A	G	A	A	A	T	CT	G	T	T	C	A	A	C	T	C	T	G	G	G	G	A	C	C	A	G	T	T	C
67398	Standardbred	Crown	Tb-d	rC[C]	C	A	G	A	A	A	T	CT	G	T	T	C	A	A	C	T	C	T	G	G	G	G	A	C	C	A	G	T	T	C
67399	Standardbred	Crown	Tb-d	rC[C]	C	A	G	A	A	A	T	CT	G	T	T	C	A	A	C	T	C	T	G	G	G	G	A	C	C	A	G	T	T	C
67400	Standardbred	Crown	Tb-d	rC[C]	C	A	G	A	A	A	T	CT	G	T	T	C	A	A	C	T	C	T	G	G	G	G	A	C	C	A	G	T	T	C
67401	Standardbred	Crown	Tb-d	rC[C]	C	A	G	A	A	A	T	CT	G	T	T	C	A	A	C	T	C	T	G	G	G	G	A	C	C	A	G	T	T	C
67402	Standardbred	Crown	Tb-d	rC[C]	C	A	G	A	A	A	T	CT	G	T	T	C	A	A	C	T	C	T	G	G	G	G	A	C	C	A	G	T	T	C
51091	Tennessee Walking	Crown	Tb-d	rC[C]	C	A	G	A	A	A	T	CT	G	T	T	C	A	A	C	T	C	T	G	G	G	G	A	C	C	A	G	T	T	C
51094	Tennessee Walking	Crown	Tb-d	rC[C]	C	A	G	A	A	A	T	CT	G	T	T	C	A	A	C	T	C	T	G	G	G	G	A	C	C	A	G	T	T	C
51100	Tennessee Walking	Crown	Tb-d	rC[C]	C	A	G	A	A	A	T	CT	G	T	T	C	A	A	C	T	C	T	G	G	G	G	A	C	C	A	G	T	T	C
51163	Tennessee Walking	Crown	Tb-d	rC[C]	C	A	G	A	A	A	T	CT	G	T	T	C	A	A	C	T	C	T	G	G	G	G	A	C	C	A	G	T	T	C
51164	Tennessee Walking	Crown	Tb-d	rC[C]	C	A	G	A	A	A	T	CT	G	T	T	C	A	A	C	T	C	T	G	G	G	G	A	C	C	A	G	T	T	C
BRAVO	Thoroughbred	Crown	Tb-d	rC[C]	C	A	G	A	A	A	T	CT	G	T	T	C	A	A	C	T	C	T	G	G	G	G	A	C	C	A	G	T	T	C
FK003_DV023	Thoroughbred	Crown	Tb-d	rC[C]	C	A	G	A	A	A	T	CT	G	T	T	C	A	A	C	T	C	T	G	G	G	G	A	C	C	A	G	T	T	C
FK009_DV029	Thoroughbred	Crown	Tb-d	rC[C]	C	A	G	A	A	A	T	CT	G	T	T	C	A	A	C	T	C	T	G	G	G	G	A	C	C	A	G	T	T	C
FK015_DV035	Thoroughbred	Crown	Tb-d	rC[C]	C	A	G	A	A	A	T	CT	G	T	T	C	A	A	C	T	C	T	G	G	G	G	A	C	C	A	G	T	T	C
FK024_DV071	Thoroughbred	Crown	Tb-d	rC[C]	C	A	G	A	A	A	T	CT	G	T	T	C	A	A	C	T	C	T	G	G	G	G	A	C	C	A	G	T	T	C
FK026_DV073	Thoroughbred	Crown	Tb-d	rC[C]	C	A	G	A	A	A	T	CT	G	T	T	C	A	A	C	T	C	T	G	G	G	G	A	C	C	A	G	T	T	C
FK030_DV077	Thoroughbred	Crown	Tb-d	rC[C]	C	A	G	A	A	A	T	CT	G	T	T	C	A	A	C	T	C	T	G	G	G	G	A	C	C	A	G	T	T	C
FK034_DV081	Thoroughbred	Crown	Tb-d	rC[C]	C	A	G	A	A	A	T	CT	G	T	T	C	A	A	C	T	C	T	G	G	G	G	A	C	C	A	G	T	T	C
FK037_DV084	Thoroughbred	Crown	Tb-d	rC[C]	C	A	G	A	A	A	T	CT	G	T	T	C	A	A	C	T	C	T	G	G	G	G	A	C	C	A	G	T	T	C
FK057_DV108	Thoroughbred	Crown	Tb-d	rC[C]	C	A	G	A	A	A	T	CT	G	T	T	C	A	A	C	T	C	T	G	G	G	G	A	C	C	A	G	T	T	C
FK058_DV109	Thoroughbred	Crown	Tb-d	rC[C]	C	A	G	A	A	A	T	CT	G	T	T	C	A	A	C	T	C	T	G	G	G	G	A	C	C	A	G	T	T	C
FK062_DV114	Thoroughbred	Crown	Tb-d	rC[C]	C	A	G	A	A	A	T	CT	G	T	T	C	A	A	C	T	C	T	G	G	G	G	A	C	C	A	G	T	T	C
FK066_DV119	Thoroughbred	Crown	Tb-d	rC[C]	C	A	G	A	A	A	T	CT	G	T	T	C	A	A	C	T	C	T	G	G	G	G	A	C	C	A	G	T	T	C
FK074_DV129	Thoroughbred	Crown	Tb-d	rC[C]	C	A	G	A	A	A	T	CT	G	T	T	C	A	A	C	T	C	T	G	G	G	G	A	C	C	A	G	T	T	C
FK075_DV130	Thoroughbred	Crown	Tb-d	rC[C]	C	A	G	A	A	A	T	CT	G	T	T	C	A	A	C	T	C	T	G	G	G	G	A	C	C	A	G	T	T	C
FK082_DV138	Thoroughbred	Crown	Tb-d	rC[C]	C	A	G	A	A	A	T	CT	G	T	T	C	A	A	C	T	C	T	G	G	G	G	A	C	C	A	G	T	T	C
FK085_DV142	Thoroughbred	Crown	Tb-d	rC[C]	C	A	G	A	A	A	T	CT	G	T	T	C	A	A	C	T	C	T	G	G	G	G	A	C	C	A	G	T	T	C
FK102_DV217	Thoroughbred	Crown	Tb-d	rC[C]	C	A	G	A	A	A	T	CT	G	T	T	C	A	A	C	T	C	T	G	G	G	G	A	C	C	A	G	T	T	C
FK114_DV236	Thoroughbred	Crown	Tb-d	rC[C]	C	A	G	A	A	A	T	CT	G	T	T	C	A	A	C	T	C	T	G	G	G	G	A	C	C	A	G	T	T	C
FK120_DV_C	Thoroughbred	Crown	Tb-d	rC[C]	C	A	G	A	A	A	T	CT	G	T	T	C	A	A	C	T	C	T	G	G	G	G	A	C	C	A	G	T	T	C
FK122_DV_E	Thoroughbred	Crown	Tb-d	rC[C]	C	A	G	A	A	A	T	CT	G	T	T	C	A	A	C	T	C	T	G	G	G	G	A	C	C	A	G	T	T	C
FK126_DV_I	Thoroughbred	Crown	Tb-d	rC[C]	C	A	G	A	A	A	T	CT	G	T	T	C	A	A	C	T	C	T	G	G	G	G	A	C	C	A	G	T	T	C
FK189	Thoroughbred	Crown	Tb-d	rC[C]	C	A	G	A	A	A	T	CT	G	T	T	C	A	A	C	T	C	T	G	G	G	G	A	C	C	A	G	T	T	C
STO-0015	Thoroughbred	Crown	Tb-d	rC[C]	C	A	G	A	A	A	T	CT	G	T	T	C	A	A	C	T	C	T	G	G	G	G	A	C	C	A	G	T	T	C
STO-0021	Thoroughbred	Crown	Tb-d	rC[C]	C	A	G	A	A	A	T	CT	G	T	T	C	A	A	C	T	C	T	G	G	G	G	A	C	C	A	G	T	T	C
STO-0023	Thoroughbred	Crown	Tb-d	rC[C]	C	A	G	A	A	A	T	CT	G	T	T	C	A	A	C	T	C	T	G	G	G	G	A	C	C	A	G	T	T	C
STO-0041	Thoroughbred	Crown	Tb-d	rC[C]	C	A	G	A	A	A	T	CT	G	T	T	C	A	A	C	T	C	T	G	G	G	G	A	C	C	A	G	T	T	C
STO-0103	Thoroughbred	Crown	Tb-d	rC[C]	C	A	G	A	A	A	T	CT	G	T	T	C	A	A	C	T	C	T	G	G	G	G	A	C	C	A	G	T	T	C
STO-0173	Thoroughbred	Crown	Tb-d	rC[C]	C	A	G	A	A	A	T	CT	G	T	T	C	A	A	C	T	C	T	G	G	G	G	A	C	C	A	G	T	T	C
STO-0177	Thoroughbred	Crown	Tb-d	rC[C]	C	A	G	A	A	A	T	CT	G	T	T	C	A	A	C	T	C	T	G	G	G	G	A	C	C	A	G	T	T	C
STO-0181	Thoroughbred	Crown	Tb-d	rC[C]	C	A	G	A	A	A	T	CT	G	T	T	C	A	A	C	T	C	T	G	G	G	G	A	C	C	A	G	T	T	C
STO-0183	Thoroughbred	Crown	Tb-d	rC[C]	C	A	G	A	A	A	T	CT	G	T	T	C	A	A	C	T	C	T	G	G	G	G	A	C	C	A	G	T	T	C
STO-0185	Thoroughbred	Crown	Tb-d	rC[C]	C	A	G	A	A	A	T	CT	G	T	T	C	A	A	C	T	C	T	G	G	G	G	A	C	C	A	G	T	T	C
STO-0187	Thoroughbred	Crown	Tb-d	rC[C]	C	A	G	A	A	A	T	CT	G	T	T	C	A	A	C	T	C	T	G	G	G	G	A	C	C	A	G	T	T	C
STO-0191	Thoroughbred	Crown	Tb-d	rC[C]	C	A	G	A	A	A	T	CT	G	T	T	C	A	A	C	T	C	T	G	G	G	G	A	C	C	A	G	T	T	C
STO-0193	Thoroughbred	Crown	Tb-d	rC[C]	C	A	G	A	A	A	T	CT	G	T	T	C	A	A	C	T	C	T	G	G	G	G	A	C	C	A	G	T	T	C
STO-0195	Thoroughbred	Crown	Tb-d	rC[C]	C	A	G	A	A	A	T	CT	G	T	T	C	A	A	C	T	C	T	G	G	G	G	A	C	C	A	G	T	T	C
STO-0203	Thoroughbred	Crown	Tb-d	rC[C]	C	A	G	A	A	A	T	CT	G	T	T	C	A	A	C	T	C	T	G	G	G	G	A	C	C	A	G	T	T	C
STO-0209	Thoroughbred	Crown	Tb-d	rC[C]	C	A	G	A	A	A	T	CT	G	T	T	C	A	A	C	T	C	T	G	G	G	G	A	C	C	A	G	T	T	C
STO-0217	Thoroughbred	Crown	Tb-d	rC[C]	C	A	G	A	A	A	T	CT	G	T	T	C	A	A	C	T	C	T	G	G	G	G	A	C	C	A	G	T	T	C
STO-0219	Thoroughbred	Crown	Tb-d	rC[C]	C	A	G	A	A	A	T	CT	G	T	T	C	A	A	C	T	C	T	G	G	G	G	A	C	C	A	G	T	T	C
STO-0221	Thoroughbred	Crown	Tb-d	rC[C]	C	A	G	A	A	A	T	CT	G	T	T	C	A	A	C	T	C	T	G	G	G	G	A	C	C	A	G	T	T	C
STO-0227	Thoroughbred	Crown	Tb-d	rC[C]	C	A	G	A	A	A	T	CT	G	T	T	C	A	A	C	T	C	T	G	G	G	G	A	C	C	A	G	T	T	C
STO-0235	Thoroughbred	Crown	Tb-d	rC[C]	C	A	G	A	A	A	T	CT	G	T	T	C	A	A	C	T	C	T	G	G	G	G	A	C	C	A	G	T	T	C
STO-0239	Thoroughbred	Crown	Tb-d	rC[C]	C	A	G	A	A	A	T	CT	G	T	T	C	A	A	C	T	C	T	G	G	G	G	A	C	C	A	G	T	T	C
BP372	Estonian Native Horse	Crown	Tb-o	fWU[A]	C	A	G	A	A	A	T	CT	G	T	T	C	A	A	C	T	C	T	G	G	G	G	A	C	C	A	G	A	A	T
BP395	Estonian Native Horse	Crown	Tb-o	fWU[A]	C	A	G	A	A	A	T	CT	G	T	T	C	A	A	C	T	C	T	G	G	G	G	A	C	C	A	G	A	A	T
BP396	Estonian Native Horse	Crown	Tb-o	fWU[A]	C	A	G	A	A	A	T	CT	G	T	T	C	A	A	C	T	C	T	G	G	G	G	A	C	C	A	G	A	A	T
TR010	Lipizzan	Crown	Tb-o	fWU[A]	C	A	G	A	A	A	T	CT	G	T	T	C	A	A	C	T	C	T	G	G	G	G	A	C	C	A	G	A	A	T
TR012	Lipizzan	Crown	Tb-o	fWU[A]	C	A	G	A	A	A	T	CT	G	T	T	C	A	A	C	T	C	T	G	G	G	G	A	C	C	A	G	A	A	T
TR011	Lipizzan	Crown	Tb-o	fWU[A]	C	A	G	A	A	A	T	CT	G	T	T	C	A	A	C	T	C	T	G	G	G	G	A	C	C	A	G	A	A	T
BP001	Miniature Horse	Crown	Tb-o	fWU[A]	C	A	G	A	A	A	T	CT	G	T	T	C	A	A	C	T	C	T	G	G	G	G	A	C	C	A	G	A	A	T
BP002	Miniature Horse	Crown	Tb-o	fWU[A]	C	A	G	A	A	A	T	CT	G	T	T	C	A	A	C	T	C	T	G	G	G	G	A	C	C	A	G	A	A	T
H051	American Quarter Horse	Crown	Tb-o	fWU[A]	C	A	G	A	A	A	T	CT	G	T	T	C	A	A	C	T	C	T	G	G	G	G	A	C	C	A	G	A	A	T
H300	American Quarter Horse	Crown	Tb-o	fWU[A]	C	A	G	A	A	A	T	CT	G	T	T	C	A	A	C	T	C	T	G	G	G	G	A	C	C	A	G	A	A	T
H052	American Quarter Horse	Crown	Tb-o	fWU[A]	C	A	G	A	A	A	T	CT	G	T	T	C	A	A	C	T	C	T	G	G	G	G	A	C	C	A	G	A	A	T
21151	Heck horse	Crown	Tb-o	fWU[A]	C	A	G	A	A	A	T	CT	G	T	T	C	A	A	C	T	C	T	G	G	G	G	A	C	C	A	G	A	A	T
21152	Heck horse	Crown	Tb-o	fWU[A]	C	A	G	A	A	A	T	CT	G	T	T	C	A	A	C	T	C	T	G	G	G	G	A	C	C	A	G	A	A	T
59872	Heck horse	Crown	Tb-o	fWU[A]	C	A	G	A	A	A	T	CT	G	T	T	C	A	A	C	T	C	T	G	G	G	G	A	C	C	A	G	A	A	T
64064	Heck horse	Crown	Tb-o	fWU[A]	C	A	G	A	A	A	T	CT	G	T	T	C	A	A	C	T	C	T	G	G	G	G	A	C	C	A	G	A	A	T
68983	Heck horse	Crown	Tb-o	fWU[A]	C	A	G	A	A	A	T	CT	G	T	T	C	A	A	C	T	C	T	G	G	G	G	A	C	C	A	G	A	A	T
STO-0095	Thoroughbred	Crown	Tb-o	fWU[A]	C	A	G	A	A	A	T	CT	G	T	T	C	A	A	C	T	C	T	G	G	G	G	A	C	C	A	G	A	A	T
121577	Zemaitukai	Crown	Tb-o	fWU[A]	C	A	G	A	A	A	T	CT	G	T	T	C	A	A	C	T	C	T	G	G	G	G	A	C	C	A	G	A	A	T
121578	Zemaitukai	Crown	Tb-o	fWU[A]	C	A	G	A	A	A	T	CT	G	T	T	C	A	A	C	T	C	T	G	G	G	G	A	C	C	A	G	A	A	T
121583	Zemaitukai	Crown	Tb-o	fWU[A]	C	A	G	A	A	A	T	CT	G	T	T	C	A	A	C	T	C	T	G	G	G	G	A	C	C	A	G	A	A	T
121584	Zemaitukai	Crown	Tb-o	fWU[A]	C	A	G	A	A	A	T	CT	G	T	T	C	A	A	C	T	C	T	G	G	G	G	A	C	C	A	G	A	A	T
BP276	Estonian Native Horse	Crown	Tu	rT[T]	C	A	G	A	A	A	T	CT	G	T	T	C	A	A	C	T	C	T	G	G	G	G	A	C	T	A	C	T	A	T
BP277	Estonian Native Horse	Crown	Tu	rT[T]	C	A	G	A	A	A	T	CT	G	T	T	C	A	A	C	T	C	T	G	G	G	G	A	C	T	A	C	T	A	T
BP312	Estonian Native Horse	Crown	Tu	rT[T]	C	A	G	A	A	A	T	CT	G	T	T	C	A	A	C	T	C	T	G	G	G	G	A	C	T	A	C	T	A	T
BP313	Estonian Native Horse	Crown	Tu	rT[T]	C	A	G	A	A	A	T	CT	G	T	T	C	A	A	C	T	C	T	G	G	G	G	A	C	T	A	C	T	A	T
BP365	Estonian Native Horse	Crown	Tu	rT[T]	C	A	G	A	A	A	T	CT	G	T	T	C	A	A	C	T	C	T	G	G	G	G	A	C	T	A	C	T	A	T
BP379	Estonian Native Horse	Crown	Tu	rT[T]	C	A	G	A	A	A	T	CT	G	T	T	C	A	A	C	T	C	T	G	G	G	G	A	C	T	A	C	T	A	T
BP380	Estonian Native Horse	Crown	Tu	rT[T]	C	A	G	A	A	A	T	CT	G	T	T	C	A	A	C	T	C	T	G	G	G	G	A	C	T	A	C	T	A	T
BP392	Estonian Native Horse	Crown	Tu	rT[T]	C	A	G	A	A	A	T	CT	G	T	T	C	A	A	C	T	C	T	G	G	G	G	A	C	T	A	C	T	A	T
YT024	Yakutian	Non Crown	Y	sQ[G]	C	A	G	A	A	A	T	CT	G	T	T	C	G	G	T	T	C	T	G	G	G	G	T	G	C	A	C	T	A	T
YT032	Yakutian	Non Crown	Y	sQ[G]	C	A	G	A	A	A	T	CT	G	T	T	C	G	G	T	T	C	T	G	G	G	G	T	G	C	A	C	T	A	T
YT007	Yakutian	Non Crown	Y	sQ[G]	C	A	G	A	A	A	T	CT	G	T	T	C	G	G	T	T	C	T	G	G	G	G	T	G	C	A	C	T	A	T

## Sheet: S6_CNV_Cryptorchids
Table S6: Individual copy numbers of the 7 MSY multi-copy genes and SRY of cryptorchid Quarter Horses and normal Quarter Horse controls; numbers in blue font denote the largest CN value and numbers in pink font denote the lowest CN value.
Sample ID	Cryporchid Status	Phenotype	Karyotype	ETSTY1	ETSTY2	ETSTY5	HSFY_Y	RBMY	SRY	TSPY	UBA1Y
H023	NO	Normal Control	64,XY	5.11	3.93	3.71	1	1.95	0.97	8.66	3.77
H042	NO	Normal Control	64,XY	4.04	4.65	4.47	1.04	1.79	0.85	11.2	3.77
H043	NO	Normal Control	64,XY	4.51	4.84	4.43	1.03	1.74	0.844	12.5	3.66
H044	NO	Normal Control	64,XY	5.1	6	4.6	1.06	1.36	0.72	15.4	3.08
H045	NO	Normal Control	64,XY	4.81	5.31	4.68	0.97	1.54	0.66	12.4	3.57
H046	NO	Normal Control	64,XY	4.29	4.66	4.32	1	1.82	0.86	10.8	3.83
H047	NO	Normal Control	64,XY	4.01	4.8	4.54	1.03	1.78	0.78	10.9	3.59
H048	NO	Normal Control	64,XY	4.6	4.65	4	0.98	1.84	0.81	9.7	3.91
H051	NO	Normal Control	64,XY	4.58	4.58	4.6	0.96	1.71	0.722	11	3.73
H052	NO	Normal Control	64,XY	5.07	3.14	3.66	1.29	1.94	0.893	9.58	3.89
H061	NO	Normal Control	64,XY	4.07	4.47	3.57	1.14	1.85	0.84	8	3.76
H070	NO	Normal Control	64,XY	3.39	4	3.36	1.05	2.16	0.76	6.7	3.11
H292	NO	Normal Control	64,XY	4.96	4.01	3.9	0.93	1.82	0.97	8.5	3.79
H293	NO	Normal Control	64,XY	3.89	4.06	3.98	0.98	1.86	0.9	9.33	3.68
H294	NO	Normal Control	64,XY	3.77	5.37	4.44	1.08	1.67	0.78	13.3	3.3
H295	NO	Normal Control	64,XY	5.07	6.3	5.3	0.99	1.7	0.68	17.1	3.29
H296	NO	Normal Control	64,XY	4.94	5.54	4.78	1.2	1.73	0.73	13.7	3.26
H297	NO	Normal Control	64,XY	6.1	6.11	5.32	1.16	1.56	0.74	15.7	3.76
H300	NO	Normal Control	64,XY	5.01	5.49	4.6	0.96	1.76	0.71	13.6	3.47
H337	NO	Normal Control	64,XY	4.09	4.24	3.78	1.09	2.1	1.03	8.9	3.45
H343	NO	Normal Control	64,XY	3.82	3.9	3.91	1.03	2.23	0.92	9.5	2.47
H346	NO	Normal Control	64,XY	4.58	5.2	3.92	0.675	1.46	0.64	7.85	2.06
H400	NO	Normal Control	64,XY	4.64	3.92	3.985	1.02	2	1.014	9.2	3.7
H401	NO	Normal Control	64,XY	7.2	4.6	4.41	0.65	1.22	0.71	9.2	3.9
H410	NO	Normal Control	64,XY	4.89	2.9	3.67	0.72	1.62	0.78	9.42	1.88
H446	NO	Normal Control	64,XY	4.92	3.75	3.93	0.95	1.87	0.916	8.7	3.42
H593	NO	Normal Control	64,XY	4.94	4.08	4.24	1.15	2.08	0.94	8.3	3.45
H907	NO	Normal Control	64,XY	4.35	3.94	3.78	0.82	1.95	0.99	9.3	3.43
H217	YES	Unilateral Cryp.	64,XY	10.5	4.91	3.51	0.58	1.3	0.84	13	4.88
H221	YES	Unilateral Cryp.	64,XY	4.1	3.7	5.2	1.23	2.49	1.08	8.1	4.2
H222	YES	Unilateral Cryp.	64,XY	4.9	4.21	6.8	1.43	2.48	1.52	9.3	4.04
H335*	YES	Unilateral Cryp.	n/a	4.79	5.21	3.86	1.1	1.79	0.85	11.3	3.5
H373*	YES	Unilateral Cryp.	n/a	4.8	4	3.22	1.17	1.72	0.76	8.9	3.8
H390*	YES	Bilateral Cryp.	n/a	5	4.17	4.4	0.99	2.1	1	9.5	4.03
H441*	YES	Bilateral Cryp.	n/a	4.78	4.26	3.82	1.04	2.11	0.9	10.4	3.85
H447*	YES	Unilateral Cryp.	n/a	3.78	3.73	3.6	1.19	2.02	0.91	7.9	3.09
H451*	YES	Bilateral Cryp.	n/a	3.49	3.88	3.52	0.97	1.96	0.93	8.2	3.43
H487*	YES	Unilateral Cryp.	n/a	3.55	4.03	3.83	0.98	1.9	1.11	7.6	3.59
H513*	YES	Unilateral Cryp.	n/a	4.19	3.96	3.66	1.17	2.12	0.94	7.73	3.57
H528	YES	Unilateral Cryp.	64,XY	5.2	4.3	4.2	1.01	1.88	0.97	9.6	3.6
H571	YES	Unilateral Cryp.	64,XY	4.21	3.83	3.63	1.05	1.96	0.93	7.38	3.6
H572	YES	Unilateral Cryp.	64,XY	4.76	3.71	3.8	0.91	2.33	0.96	8.5	3.82
H573	YES	Unilateral Cryp.	64,XY	2.99	4.09	5.5	1.06	2.06	0.98	8.1	4
H582	YES	Unilateral Cryp.	64,XY	4.03	3.49	4.17	1.19	1.89	1.05	8.7	3.81
H596	YES	Unilateral Cryp.	64,XY	3.86	4.42	3.85	1	1.86	0.79	9.2	3.46
H614	YES	Bilateral Cryp.	64,XY	4.39	4.21	4.23	1.11	1.81	0.83	8.8	3.24
H615	YES	Unilateral Cryp.	64,XY	7	5.17	4.47	1.02	1.78	0.9	10.6	3.29
H616	YES	Unilateral Cryp.	64,XY	4.37	3.81	4.25	0.87	1.92	0.98	9	3.82
H638	YES	Bilateral Cryp.	64,XY	3.3	4.51	4.44	0.99	1.73	0.87	8.78	3.49
H640	YES	Unilateral Cryp.	64,XY	3.19	4.27	4.24	1.08	1.91	0.87	12.9	2.88
H643	YES	Unilateral Cryp.	64,XY	4.12	4.18	3.9	1	1.64	0.83	8.16	3.6
H646	YES	Bilateral Cryp.	64,XY	3.98	4.3	3.64	1.06	1.83	0.86	9	3.73
* These horses were not karyotyped because the referring veterinarians did not provide Na-Heparin stabilized blood samples for cell cultures

## Sheet: S7_CNV_64,XY DSD _R1
Table S7: Individual copy numbers of the 7 MSY multi-copy genes and SRY in horses with confirmed 64,XY disorders of sex development (XY DSDs); numbers in blue font denote the largest CN value and numbers in pink font denote the lowest CN value; (-) shows that CNs were not generated due to missing content.
Breed	ID	Karyotype	SRY PCR	Sex phenotype	ETSTY1	ETSTY1 breed observed range	ETSTY2	ETSTY2 breed observed range	ETSTY5	ETSTY5 breed observed range	HSFY	HSFY breed observed range	RBMY	RBMY breed observed range	SRY	SRY breed observed range	TSPY	TSPY breed observed range	UBA1Y	UBA1Y observed range
American Quarter Horse	H184	64,XY	negative	female, SRY-negative sex reversal	4.72	3.39-7.2	3.83	2.9-6.3	3.57	3.36-5.32	1.03	0.65-1.29	0.96	1.22-2.23	(-)	0.64-1.03	9.3	6.7-17.1	3.2	1.88-3.91
American Quarter Horse	H909	64,XY	negative	female, SRY-negative sex reversal	4.32	3.39-7.2	3.75	2.9-6.3	4.2	3.36-5.32	1.21	0.65-1.29	1.06	1.22-2.23	(-)	0.64-1.03	8.53	6.7-17.1	3.73	1.88-3.91
American Quarter Horse	H038	64,XY	positive	female-like, SRY-positive sex reversal	5.33	3.39-7.2	4.01	2.9-6.3	3.91	3.36-5.32	1.11	0.65-1.29	1.88	1.22-2.23	0.84	0.64-1.03	8.1	6.7-17.1	3.88	1.88-3.91
American Quarter Horse	H737	64,XY	positive	intersex	4.14	3.39-7.2	3.87	2.9-6.3	4.31	3.36-5.32	1.25	0.65-1.29	1.88	1.22-2.23	1.01	0.64-1.03	8.7	6.7-17.1	3.63	1.88-3.91
American Quarter Horse	H826	64,XY	positive	intersex	4.12	3.39-7.2	3.41	2.9-6.3	3.99	3.36-5.32	0.98	0.65-1.29	1.71	1.22-2.23	0.83	0.64-1.03	8.17	6.7-17.1	3.42	1.88-3.91
American Quarter Horse	H145	64,XY	positive	intersex	4.63	3.39-7.2	3.86	2.9-6.3	3.25	3.36-5.32	1.47	0.65-1.29	1.92	1.22-2.23	0.86	0.64-1.03	8.3	6.7-17.1	3.67	1.88-3.91
American Quarter Horse	H423	64,XY	positive	intersex	5.15	3.39-7.2	4.1	2.9-6.3	3.75	3.36-5.32	1.03	0.65-1.29	1.91	1.22-2.23	0.98	0.64-1.03	9.6	6.7-17.1	4.16	1.88-3.91
American Quarter Horse	H690	64,XYdel	negative	intersex	(-)	3.39-7.2	(-)	2.9-6.3	(-)	3.36-5.32	(-)	0.65-1.29	(-)	1.22-2.23	(-)	0.64-1.03	(-)	6.7-17.1	(-)	1.88-3.91
Appaloosa	H949	64,XY	negative	female, SRY-negative sex reversal	4.39	n/a	3.26	n/a	4.6	n/a	1.18	n/a	1.04	n/a	(-)	n/a	8.1	n/a	3.8	n/a
Appaloosa	H806	64,XY	positive	female-like, SRY-positive sex reversal	4.35	n/a	3.44	n/a	3.9	n/a	1.08	n/a	1.99	n/a	1.06	n/a	8.8	n/a	3.82	n/a
Appaloosa	H169	64,XY	positive	female-like, SRY-positive sex reversal	4.82	n/a	3.99	n/a	3.66	n/a	1.08	n/a	1.83	n/a	1.02	n/a	8.1	n/a	4.4	n/a
Arabian	H089	64,XY	negative	female, SRY-negative sex reversal	4.18	3.42-5.9	3.95	3.35-6.7	3.72	3.71-5	1.12	0.53-1.25	0.96	1.49-2.07	(-)	0.71-1	8.9	7-18.7	4.9	1.12-4.01
Arabian	H266	64,XY	negative	female, SRY-negative sex reversal	4.79	3.42-5.9	3.96	3.35-6.7	3.96	3.71-5	0.99	0.53-1.25	0.94	1.49-2.07	(-)	0.71-1	9	7-18.7	3.38	1.12-4.01
Mixed Warmblood	H252	64,XY	positive	female-like, SRY-positive sex reversal	3.42	n/a	3.95	n/a	3.96	n/a	1.07	n/a	1.89	n/a	0.98	n/a	8.9	n/a	4.01	n/a
Standardbred	H360	64,XY	negative	female, SRY-negative sex reversal	5.16	3.29-7.0	3.9	3.5-6.3	3.71	3.6-6.7	1.01	0.76-1.36	1	1.155-2	(-)	0.5-0.705	9.8	7.1-10.8	2.97	2.79-3.5
Standardbred	H348	64,XY	positive	female-like, SRY-positive sex reversal	4.26	3.29-7.0	3.93	3.5-6.3	3.72	3.6-6.7	1.24	0.76-1.36	2.01	1.155-2	0.88	0.5-0.705	8.5	7.1-10.8	3.35	2.79-3.5
Standardbred	H369	64,XY	positive	female-like, SRY-positive sex reversal	4.4	3.29-7.0	4.1	3.5-6.3	4.35	3.6-6.7	0.98	0.76-1.36	1.91	1.155-2	1.14	0.5-0.705	8.6	7.1-10.8	4	2.79-3.5
Standardbred	H543	64,XY	positive	intersex	4.79	3.29-7.0	3.95	3.5-6.3	3.86	3.6-6.7	0.94	0.76-1.36	1.88	1.155-2	1.02	0.5-0.705	8.5	7.1-10.8	2.98	2.79-3.5
Standardbred	H545	64,XY	positive	intersex	5.07	3.29-7.0	3.92	3.5-6.3	5.3	3.6-6.7	0.97	0.76-1.36	1.91	1.155-2	1.04	0.5-0.705	9	7.1-10.8	2.67	2.79-3.5
Tennessee Walking Horse	H947	64,XY	negative	female, SRY-negative sex reversal	4.14	4.2-7.0	3.63	5.1-7.4	4.7	4.1-5.0	0.98	0.84-1.2	0.99	1.4-1.8	(-)	0.53-0.97	8.53	13.3-20.5	3.45	2.56-4.2
Tennessee Walking Horse	H544	64,XY	positive	intersex	4.86	4.2-7.0	4.02	5.1-7.4	3.8	4.1-5.0	0.9	0.84-1.2	2.01	1.4-1.8	0.94	0.53-0.97	9.5	13.3-20.5	3.12	2.56-4.2
Thoroughbred	H199	64,XY	negative	female, SRY-negative sex reversal	3.64	2.34-5.67	4.01	3.4-7.7	3.36	1.88-4.7	0.99	0.22-1.6	0.93	0.9-2.11	(-)	0.46-1.12	8.5	6.7-12.7	3.6	1.81-4.6
Thoroughbred	H227	64,XY	negative	female, SRY-negative sex reversal	5.32	2.34-5.67	4.24	3.4-7.7	3.96	1.88-4.7	1.12	0.22-1.6	0.94	0.9-2.11	(-)	0.46-1.12	9.3	6.7-12.7	1.42	1.81-4.6
Thoroughbred	H748	64,XY	negative	female, SRY-negative sex reversal	4.07	2.34-5.67	3.52	3.4-7.7	4.72	1.88-4.7	1.23	0.22-1.6	1.04	0.9-2.11	(-)	0.46-1.12	9.2	6.7-12.7	2.88	1.81-4.6
Thoroughbred	H844	64,XY	negative	female, SRY-negative sex reversal	4.28	2.34-5.67	4.05	3.4-7.7	4.34	1.88-4.7	1.18	0.22-1.6	1.03	0.9-2.11	(-)	0.46-1.12	8.17	6.7-12.7	3.49	1.81-4.6
Thoroughbred	H921	64,XY	negative	female, SRY-negative sex reversal	4.05	2.34-5.67	3.93	3.4-7.7	5.5	1.88-4.7	1.3	0.22-1.6	1.04	0.9-2.11	(-)	0.46-1.12	9.2	6.7-12.7	3.5	1.81-4.6
Thoroughbred	H224	64,XYdel	negative	female-like, SRY-positive sex reversal	(-)	2.34-5.67	(-)	3.4-7.7	(-)	1.88-4.7	(-)	0.22-1.6	(-)	0.9-2.11	(-)	0.46-1.12	(-)	6.7-12.7	(-)	1.81-4.6
Thoroughbred	H141	64,XYdel	negative	intersex	(-)	2.34-5.67	(-)	3.4-7.7	(-)	1.88-4.7	(-)	0.22-1.6	(-)	0.9-2.11	(-)	0.46-1.12	(-)	6.7-12.7	(-)	1.81-4.6
Thoroughbred	H546	64,XYdel	negative	intersex	(-)	2.34-5.67	(-)	3.4-7.7	(-)	1.88-4.7	(-)	0.22-1.6	(-)	0.9-2.11	(-)	0.46-1.12	(-)	6.7-12.7	(-)	1.81-4.6

## Sheet: S8_CNV_SubFertPheno_R1
Table S8: Individual copy numbers of the 7 MSY multi-copy genes and SRY in subfertile/infertile males (together with the CN range for respective breed in normal cohort), cloned horses and the normal male SCNT donor; numbers in blue font denote the largest CN value and numbers in pink font denote the lowest CN value per gene.
Breed	Sample ID	Reproductive phenotype (detailed)	Reproductive phenotype (broad)	SCNT cloned	Karyotype	ETSTY1	ETSTY1 breed observed range	ETSTY2	ETSTY2 breed observed range	ETSTY5	ETSTY5 breed observed range	HSFY	HSFY breed observed range	RBMY	RBMY breed observed range	SRY	SRY breed observed range	TSPY	TSPY breed observed range	UBA1Y	UBA1Y breed observed range
American Quarter horse	H343	low sperm count	subfertile	NO	64, XY	3.82	3.39-7.2	3.9	2.9-6.3	3.91	3.36-5.32	1.03	0.65-1.29	2.23	1.22-2.23	0.92	0.64-1.03	9.5	6.7-17.1	3.76	1.88-3.91
American Quarter horse	H004	segmental aplasia, partially missing epididymis	subfertile	NO	64,XY	3.15	3.39-7.2	4.02	2.9-6.3	3.81	3.36-5.32	1.02	0.65-1.29	1.97	1.22-2.23	0.92	0.64-1.03	7.91	6.7-17.1	3.47	1.88-3.91
American Quarter horse	H396	donor for SCNT	fertile	YES	64, XY	4.9	3.39-7.2	5.6	2.9-6.3	4.52	3.36-5.32	0.93	0.65-1.29	1.89	1.22-2.23	0.77	0.64-1.03	14.3	6.7-17.1	3.2	1.88-3.91
American Quarter horse	H391	low motility	subfertile	YES	64, XY	4.69	3.39-7.2	4.6	2.9-6.3	4.41	3.36-5.32	1.06	0.65-1.29	1.69	1.22-2.23	0.84	0.64-1.03	12.8	6.7-17.1	3.35	1.88-3.91
American Quarter horse	H392	low motility	subfertile	YES	64, XY	4.55	3.39-7.2	5.2	2.9-6.3	4.09	3.36-5.32	0.98	0.65-1.29	1.68	1.22-2.23	0.79	0.64-1.03	12	6.7-17.1	3.01	1.88-3.91
American Quarter horse	H393	low motility	subfertile	YES	64, XY	4.54	3.39-7.2	5.3	2.9-6.3	4.32	3.36-5.32	1.02	0.65-1.29	1.54	1.22-2.23	0.77	0.64-1.03	14.4	6.7-17.1	2.98	1.88-3.91
American Quarter horse	H394	low motility	subfertile	YES	64, XY	4.29	3.39-7.2	4.9	2.9-6.3	4.45	3.36-5.32	1.15	0.65-1.29	1.79	1.22-2.23	0.83	0.64-1.03	13.5	6.7-17.1	3.1	1.88-3.91
American Quarter horse	H395	low motility	subfertile	YES	64, XY	4.44	3.39-7.2	5.1	2.9-6.3	4.44	3.36-5.32	0.96	0.65-1.29	1.92	1.22-2.23	0.78	0.64-1.03	11.6	6.7-17.1	2.85	1.88-3.91
Appaloosa	H620	azoospermia	sterile	NO	64,XY	4.12	n/a	3.975	n/a	4.32	n/a	0.92	n/a	1.84	n/a	0.91	n/a	9.7	n/a	3.52	n/a
Arabian	H172	idiopathic	subfertile	NO	64, XY	3.96	3.42-5.9	3.74	3.35-6.7	3.72	3.71-5	1.11	0.53-1.25	2.01	1.49-2.07	0.93	0.71-1	8.61	7-18.7	3.35	1.12-4.01
Arabian	H206	normal sperm count but 97% of sperm abnormal. Low motility, abnormal morphology	sterile	NO	64, XY	5.03	3.42-5.9	4.05	3.35-6.7	3.93	3.71-5	0.682	0.53-1.25	2.07	1.49-2.07	0.966	0.71-1	8.8	7-18.7	2.58	1.12-4.01
Arabian	H255	idiopathic	subfertile	NO	64, XY	2.49	3.42-5.9	3.82	3.35-6.7	3.96	3.71-5	0.48	0.53-1.25	1.87	1.49-2.07	0.953	0.71-1	9	7-18.7	4.01	1.12-4.01
Arabian	H284	idiopathic	subfertile	NO	64, XY	5	3.42-5.9	4.16	3.35-6.7	3.96	3.71-5	0.71	0.53-1.25	1.87	1.49-2.07	0.94	0.71-1	7	7-18.7	1.42	1.12-4.01
Arabian	H653	abnormal sperm motility and morphology	subfertile	NO	64, XY	3.76	3.42-5.9	4.41	3.35-6.7	3.96	3.71-5	1.03	0.53-1.25	1.87	1.49-2.07	0.83	0.71-1	10	7-18.7	3.38	1.12-4.01
Arabian	H693	idiopathic	subfertile	NO	64, XY	3.86	3.42-5.9	3.57	3.35-6.7	4.03	3.71-5	1.09	0.53-1.25	1.97	1.49-2.07	0.972	0.71-1	8.79	7-18.7	3.47	1.12-4.01
Arabian	H962	azoospermia, small testes	sterile	YES	64,XY	4.37	3.42-5.9	4.62	3.35-6.7	4.73	3.71-5	1.07	0.53-1.25	1.74	1.49-2.07	0.99	0.71-1	11.9	7-18.7	3.11	1.12-4.01
Arabian	H963	small testes; chromosomal abnormality	subfertile	YES	64,XY;t(12q;25q),der(12p)	4.27	3.42-5.9	4.87	3.35-6.7	5.86	3.71-5	0.99	0.53-1.25	1.7	1.49-2.07	0.86	0.71-1	14.2	7-18.7	3.1	1.12-4.01
Connemara	H320	azoospermia	sterile	NO	64,XY	3.2	n/a	4.02	n/a	2.9	n/a	1.01	n/a	2.2	n/a	0.85	n/a	9	n/a	3.2	n/a
Friesian	H787	azoospermia; chromosomal abnormality	sterile	NO	64, XY;t(Y;13p)	1.96	n/a	3.78	n/a	2.62	n/a	0.85	n/a	1.91	n/a	0.78	n/a	5.55	n/a	3.13	n/a
Standardbred	H726	idiopathic	subfertile	NO	64,XY	3.48	3.29-7.0	3.65	3.5-6.3	4.35	3.6-6.7	0.8	0.76-1.36	2.05	1.155-2	0.7	0.5-0.705	12	7.1-10.8	2.85	2.79-3.5
